# Supplementary material for: Foliar Nano-Selenium Modulates Metabolic and Antioxidant Responses in Alfalfa (Medicago sativa L.): Integration of Pot and Field Evidence
Source: Int J Mol Sci. 2025 Sep 16;26(18):9013. doi: 10.3390/ijms26189013 (PMC12469622; doi:10.3390/ijms26189013)
Supplement: Supplementary file 1 [file ijms-26-09013-s001.zip]

Archive with 3 entries (3 files):
- Supplementary Materials for Figures, Tables, and Methods.pdf
- Supplementary Table S7 for Non-targeted Metabolomics Raw Data.xlsx
- Supplementary Table S8 for Top 10 abundant microbial.xlsx
