# Supplementary material for: Foliar Nano-Selenium Modulates Metabolic and Antioxidant Responses in Alfalfa (Medicago sativa L.): Integration of Pot and Field Evidence
Source: Int J Mol Sci. 2025 Sep 16;26(18):9013. doi: 10.3390/ijms26189013 (PMC12469622; doi:10.3390/ijms26189013)
Supplement: Supplementary file 1 [file ijms-26-09013-s001.zip › Supplementary Table S7 for Non-targeted Metabolomics Raw Data.xlsx]

## Sheet: Shoots
Compounds	Class II	Formula	CAS	S-Se-1	S-Se-2	S-Se-3	S-CK-1	S-CK-2	S-CK-3	VIP	P-value	FDR	Fold_Change	Log2FC	Type
Tyrosyl-prolyl-arginine	Amino acids and derivatives	C20H30N6O5	117186-48-8	13716.7	11343.8	13021.9	34296.2	21597.3	22323	1.35051	0.0791025	0.230007	0.486884	-1.03835	down
Val-Phe	Amino acids and derivatives	C14H20N2O3	3918-92-1	8568.65	6152.54	6763.08	62906.5	49222.6	52123.7	1.47426	0.00629233	0.0680281	0.1308	-2.93457	down
Dihydromethysticin	Benzene and substituted derivatives	C15H16O5	19902-91-1	17644.2	26211.3	27820.7	65657.2	56116.4	59127.9	1.41383	0.00106209	0.0282794	0.396217	-1.33564	down
Michler's ketone	Benzene and substituted derivatives	C17H20N2O	90-94-8	807.03	148.09	209.34	5727.49	4954.2	5355.88	1.39896	8.77855e-05	0.00801026	0.0726083	-3.78372	down
Gentiobiose	Saccharides	C12H22O11	5996-00-9	121859	139192	145133	41219.2	58914.2	32018.7	1.41461	0.00104087	0.0280899	3.07361	1.61993	up
5-Methyltetrahydrofolic acid	Organic acids	C20H25N7O6	134-35-0 | 31690-09-2	385.12	606.14	323.18	1791.12	4476.88	3755.41	1.40789	0.0670562	0.215587	0.131137	-2.93085	down
Senecionine N-oxide	Pyrrole alkaloids	C18H25NO6	13268-67-2	508.51	79.47	478.27	4827.88	929.43	942.84	1.09559	0.284057	0.463599	0.159138	-2.65165	down
3''-O-L-Rhamnopyranosylastragalin	Flavones	C27H30O15	28447-29-2	218844	181831	194994	362307	359213	471571	1.42173	0.0251601	0.136562	0.499265	-1.00212	down
3,4,5-Trimethoxycinnamic acid	Phenolic acids	C12H14O5	90-50-6	3216.79	3840.79	1660.23	7625.9	4917.75	5039.2	1.16788	0.0594825	0.203661	0.495813	-1.01213	down
Neohesperidin dihydrochalcone	Chalcones	C28H36O15	20702-77-6	344.11	312.49	332.7	1853.37	362.03	822.14	1.03049	0.261571	0.442234	0.325691	-1.61842	down
Pantethine	Polyamines	C22H42N4O8S2	16816-67-4	65705.2	71222.2	64092.1	240135	158976	107041	1.30552	0.119094	0.285657	0.397153	-1.33223	down
Anthranoyllycoctonine	Benzene and substituted derivatives	C32H46N2O8	22413-78-1	16294.5	7373.99	20283.4	147245	111157	81660.7	1.40709	0.030841	0.148042	0.129246	-2.9518	down
Ser-Gln	Amino acids and derivatives	C8H15N3O5	94421-66-6	3523.17	308.78	3005.56	114.76	190.34	543.84	1.06562	0.181088	0.355963	8.05417	3.00974	up
Lys-Met	Amino acids and derivatives	C11H23N3O3S	97729-52-7	1302.69	852.15	2573.56	4496.84	5583.43	5152.58	1.31737	0.00771496	0.071493	0.310408	-1.68776	down
L-Allysine ethylene acetal	Amino acids and derivatives	C8H15NO4	215054-80-1	11819.5	12130.9	10666	127460	97240.3	108512	1.4806	0.0076353	0.071493	0.103887	-3.26691	down
Hexanolamino PAF C-16	PC	C30H62NO7P	137566-83-7	715889	783175	1.18107e+06	445094	405545	399859	1.36796	0.0802108	0.231313	2.14326	1.09981	up
Gly-Trp-Trp	Amino acids and derivatives	C24H25N5O4	57850-28-9	93161.1	93965.8	92212.1	251454	265249	225441	1.47774	0.00560259	0.0655518	0.376395	-1.40968	down
4-Nitroso-N-phenylaniline	Benzene and substituted derivatives	C12H10N2O	156-10-5	6642.47	7171.27	4152.4	2342.48	1172.83	2504.81	1.31068	0.0342678	0.153382	2.98435	1.57742	up
Colfosceril palmitate	PC	C40H80NO8P	63-89-8	68224.9	112930	77632.1	37629.4	31877.1	45456.6	1.34972	0.0622317	0.208445	2.25104	1.17059	up
Forsythiaside	Phenolic acids	C29H36O15	79916-77-1	4513.82	6077.7	13057.5	65623.7	32329.7	27999.6	1.33476	0.096724	0.252859	0.187761	-2.41303	down
Strictosidine	Alkaloids	C27H34N2O9	20824-29-7	8171.19	8854.09	7598.52	1040.62	1332.6	1248.92	1.47869	0.00169422	0.0347136	6.79814	2.76514	up
Deoxyuridine-5'-diphosphate	Nucleotides and derivatives	C9H14N2O11P2	4208-67-7	209910	200058	184466	52746.2	55291.5	56518.8	1.48131	0.00221488	0.0392364	3.61234	1.85293	up
2',6'-Dihydroxy-4,4'-dimethoxychalcone	Chalcones	C17H16O5	20621-49-2 | 94441-99-3	15033.4	6417.32	12496	25011.3	47272.9	29466.8	1.28795	0.0654285	0.21327	0.333626	-1.5837	down
tert-Butyl 1H-indol-4-ylcarbamate	Organic acids	C13H16N2O2	819850-13-0	9387.34	2772.49	10461.2	18121.6	20148.7	10592	1.01527	0.0835739	0.235953	0.462955	-1.11106	down
Raffinose	Saccharides	C18H32O16	512-69-6	36794.6	28387.5	44176.7	19936.4	18196.8	14057.2	1.35556	0.0392326	0.166239	2.09538	1.06721	up
LPC(0:0/16:0)	LPC	C24H50NO7P	66757-27-5	10429.6	7587.57	2633.6	16648.6	21906.8	9320.15	1.02955	0.115871	0.280212	0.431343	-1.21309	down
2-(2,5-dimethyl-1H-pyrrol-1-yl)-5-hydroxybenzoic acid	Organic acids	C13H13NO3	340309-41-3	6191.61	6916.49	6958.4	167.87	4736.26	92.87	1.11214	0.0784931	0.229425	4.01571	2.00565	up
2,8-Quinolinediol	Heterocyclic compounds	C9H7NO2	15450-76-7	21439.4	27302.4	19706.7	94854.1	54187.1	58375.4	1.39286	0.0655138	0.21327	0.330005	-1.59944	down
6-nitro-1,2,3-benzotriazin-4(3H)-one	Benzene and substituted derivatives	C7H4N4O3	91532-29-5	41767.3	52595.6	48961.2	21660.5	17828.9	19684.5	1.4565	0.00717014	0.0707195	2.42208	1.27625	up
4-Hydroxy-l-tryptophan	Amino acids and derivatives	C11H12N2O3	25242-90-4	131299	87864	112967	59147.5	80620	23655.9	1.07901	0.0584358	0.202303	2.03233	1.02314	up
UDP-6-sulfoquinovose	Nucleotides and derivatives	C15H24N2O19P2S	124579-40-4	135138	91166.6	72620.5	20866.4	19254.4	15059.5	1.44071	0.0472123	0.180462	5.41724	2.43756	up
Isopentenyl pyrophosphate	Organic acids	C5H12O7P2	358-71-4	142064	155408	131616	31440	30641	33738.1	1.48051	0.00333468	0.0488862	4.4781	2.16289	up
L-Phenylalanine	Amino acids and derivatives	C9H11NO2	63-91-2	124322	121036	110939	26.98	3739.46	7443.14	1.20009	0.000122499	0.00970441	31.7851	4.99028	up
2H-Thieno(2,3-e)-1,2-thiazine-3-carboxamide, 4-hydroxy-N-(5-hydroxy-2-pyridinyl)-2-methyl-, 1,1-dioxide	Benzene and substituted derivatives	C13H11N3O5S2	93739-45-8	2140.97	3150.36	4404.99	1874.78	594.78	1532.66	1.12613	0.0816824	0.233507	2.42274	1.27664	up
Thymidine-5'-triphosphate	Nucleotides and derivatives	C10H17N2O14P3	365-08-2	11134	11507.6	29909.9	94484.9	122548	103572	1.40097	0.00137143	0.0313438	0.163914	-2.60899	down
Isoscutellarein	Flavones	C15H10O6	41440-05-5	6812.59	7954.78	6286.82	158.93	127.29	120.55	1.48265	0.00505788	0.0627792	51.7594	5.69375	up
(3R,7R)-1,3,7-Octanetriol	Others	C8H18O3	217650-11-8	25716.2	26098.2	33625.1	12179.4	14841	10360.2	1.41279	0.0119494	0.0927971	2.28566	1.19261	up
Myricatin	Flavonols	C22H16O15S	87388-96-3	32410.5	25050.8	23904.9	1380.2	4548.99	1591.01	1.41906	0.00573818	0.0660862	10.8197	3.43559	up
L-Gulose	Saccharides	C6H12O6	6027-89-0	331719	263512	329893	43248.9	74594.4	84497.9	1.42894	0.00216856	0.039085	4.5721	2.19286	up
Nicotinic acid adenine dinucleotide	Nucleotides and derivatives	C21H27N6O15P2+	6450-77-7	104750	64756.4	108276	319209	174827	175623	1.27059	0.10285	0.26103	0.414812	-1.26947	down
N-(3-phenylpropyl)quinazolin-4-amine	Amines	C17H17N3	153810-67-4	4193.42	2422.56	1501.59	1367.94	607.37	811.15	1.19713	0.144898	0.316082	2.91322	1.54261	up
Guanosine-5'-monophosphate	Nucleotides and derivatives	C10H14N5O8P	85-32-5 | 128952-18-1 | 29593-02-0	97.44	63.54	15.94	108.67	314.12	183.83	1.10455	0.126392	0.295309	0.291649	-1.7777	down
Hellicoside	Phenolic acids	C29H36O17	132278-04-7	3392.4	7485.05	7810.47	15981.4	7342.51	17228.6	1.05174	0.129125	0.298048	0.460833	-1.11768	down
Polymyxin E	Amino acids and derivatives	C52H98N16O13	1264-72-8	7402	4752.7	7102.14	13196	12815.8	13685.4	1.3854	0.00982973	0.0821192	0.485094	-1.04367	down
3'-Sulfogalactosylceramide	Cer	C48H93NO11S	151122-71-3	2178.03	849.05	1769.63	11314.2	4308.54	5660.3	1.30101	0.120212	0.286781	0.225377	-2.14959	down
Dopamine	Phenolamine	C8H11NO2	62-31-7	3388.44	557.54	1659.02	5689.42	7543.34	7804.8	1.22439	0.0092511	0.0790825	0.266428	-1.90818	down
Cajanol	Isoflavones	C17H16O6	61020-70-0	3030.77	7442.29	8335.9	15809.5	13214.4	14036.2	1.20968	0.0235785	0.130824	0.436808	-1.19493	down
Naringenin chalcone	Chalcones	C15H12O5	5071-40-9	15079.5	15202	12849.2	31370.4	33950.2	34717.7	1.46963	0.000184921	0.011329	0.431141	-1.21377	down
4-Hydroxy-3-methoxycinnamaldehyde	Phenolic acids	C10H10O3	20649-42-7	37643	29654.5	32437.5	92196.6	82541.4	73313.4	1.45296	0.00522154	0.0632535	0.402074	-1.31447	down
Citric acid	Organic acids	C6H8O7	77-92-9	756.82	2281.71	1763.59	441.84	81.77	487.36	1.17253	0.0962435	0.252003	4.75001	2.24793	up
Monobutyl phthalate	Lactones	C12H14O4	131-70-4	16654	16858.4	15710.4	33972.8	51307.9	48190.1	1.43614	0.0337588	0.153122	0.368791	-1.43913	down
Brevicolline	Alkaloids	C17H19N3	20069-02-7	11357.8	9483.74	12251.4	1357.21	2364.96	595.41	1.39133	0.00129886	0.030268	7.66469	2.93823	up
2'',6''-Digalloyliriflophenone 3-C-glucoside	Lactones	C33H28O18	92631-87-3	3416.5	9167.43	6291.05	2042.96	1300.8	1169.16	1.3375	0.0984713	0.254904	4.18243	2.06434	up
Gossypetin 8-glucuronide 3-sulfate	Flavones	C21H18O17S	81074-98-8	1549.4	228.76	410.45	15939.4	1036.83	7321.25	1.11269	0.229297	0.409155	0.0900756	-3.47272	down
Nootkatone	Sesquiterpenoids	C15H22O	4674-50-4 | 28834-25-5	21025.1	15137.5	25527.4	10835.1	9623.33	8976.36	1.35608	0.0658193	0.213641	2.09582	1.06751	up
Dambonitol	Saccharides	C8H16O6	523-94-4	6468.25	5308.75	3389.7	18662.7	24742.4	18046.1	1.42251	0.00969128	0.0811258	0.246809	-2.01853	down
2-phenyl-N-(5-propan-2-yl-2-thiazolyl)acetamide	Benzene and substituted derivatives	C14H16N2OS	267654-00-2	2160.64	1245.08	1656.75	2828.35	6329.37	10135.1	1.24267	0.151546	0.323618	0.262401	-1.93015	down
Vulgaxanthin II	Amino acids and derivatives	C14H16N2O8	1047-87-6	1712.63	2247.39	614.14	21975	22386.5	18850.1	1.42799	0.000897955	0.0264059	0.0723626	-3.78861	down
1,3-dimethyl-1H-pyrazolo[3,4-b]pyridin-5-amine	Amines	C8H10N4	19736-04-0	4246.75	5046.03	1908.67	714.48	2758.74	235.8	1.03118	0.112341	0.275144	3.02006	1.59458	up
5-Methoxytryptamine	Plumerane	C11H14N2O	608-07-1	1979.48	11313.6	3610.45	891.08	1380.53	1203.67	1.16394	0.259993	0.44058	4.86393	2.28212	up
Nordihydrocapsaicin	Phenolamine	C17H27NO3	28789-35-7	6699.09	8586.28	5926.67	422.39	2666.21	2858.22	1.14793	0.0102006	0.0836338	3.56696	1.83469	up
Dinoseb	Phenolic acids	C10H12N2O5	88-85-7	5963.83	7212.82	11529.5	2662.81	2106.36	4417.78	1.28168	0.0756945	0.227135	2.68926	1.42721	up
N,-N-diacetyl-O-methylhydroxylamine	Polyamines	C5H9NO3	128459-09-6	5839.08	3439.37	6309.26	1657.32	272.26	3372.21	1.02517	0.0532101	0.191913	2.94008	1.55586	up
Scropolioside B	Benzene and substituted derivatives	C41H46O17	116084-90-3	77814	93410.9	87955.8	1911.32	56217.3	18882.3	1.02785	0.0539561	0.19396	3.3655	1.75082	up
Amiodarone	Ketone compounds	C25H29I2NO3	1951-25-3	47807.5	51050.5	27260.5	3023.88	38537.1	5559.78	1.03453	0.137492	0.307452	2.6765	1.42035	up
2-Hexylbenzothiazole	Benzene and substituted derivatives	C13H17NS	65718-88-9	11934.7	12260.2	11919.6	4941.03	7262.11	5094.61	1.41013	0.0125466	0.0950966	2.08782	1.06199	up
p-Coumaroyltyramine	Phenolamine	C17H17NO3	36417-86-4	694218	929311	796348	21100.6	38454	38576.7	1.4715	0.00731113	0.0712448	24.6596	4.62408	up
(5Z,8Z,11Z,14Z,17E)-N-[2-(5-hydroxy-1H-indol-3-yl)ethyl]icosa-5,8,11,14,17-pentaenamide	Tryptamines	C30H40N2O2	199875-71-3	1852.37	1775.51	1629.3	3339.74	7067.58	6630.08	1.36429	0.0787951	0.229531	0.308567	-1.69634	down
15beta-Hydroxy-7alpha-mercapto-pregn-4-ene-3,20-dione 7-acetate	Lactones	C23H32O4S	7255-85-8	5196.49	14116.9	15392	3300.92	4149.44	4900.83	1.1726	0.14314	0.314282	2.80988	1.49051	up
CID 10044294	Monoterpenoids	C15H24O10	6926-08-5	3393.01	10262.5	7885.56	14976.8	14660.2	14302.2	1.14572	0.064395	0.211777	0.490247	-1.02842	down
7-Methoxyflavanone	Ketone compounds	C16H14O3	21785-09-1	11581.2	18441.6	14028.3	39783.2	19658.7	30909.8	1.21151	0.105383	0.264489	0.487551	-1.03638	down
Asterina 330	Amino acids and derivatives	C12H20N2O6	84563-31-5	3876.74	5920.57	4887.13	595.23	4645.6	1177.37	1.02609	0.148192	0.320429	2.28794	1.19405	up
Carnitine C10:0	CAR	C17H33NO4	1492-27-9	213625	265065	230865	98582.1	71556.9	57493.6	1.42602	0.00140955	0.031722	3.1171	1.64021	up
Acequinocyl	Benzene and substituted derivatives	C24H32O4	57960-19-7	999	259.54	1149.28	5481.07	3678.43	1683.23	1.18897	0.116859	0.281829	0.222068	-2.17093	down
1-O-Hexadecyl-sn-glycero-3-phosphocholine	PC	C24H52NO6P	52691-62-0 | 97288-09-0	46277.7	14082.6	18836.1	90518.3	63793.4	63509.8	1.23677	0.0269329	0.140195	0.363584	-1.45964	down
2-(Benzylthio)ethanol	Benzene and substituted derivatives	C9H12OS	3878-41-9	5047.87	5848.53	1010.61	12734.8	10471.6	9319.29	1.09827	0.0241601	0.133107	0.36608	-1.44977	down
(S)-(-)-N-Methyl-1-phenylethylamine	Amines	C9H13N	19131-99-8	17894.7	51684	49294.6	139185	57767	100798	1.1029	0.110517	0.27271	0.399239	-1.32467	down
D-(-)-Fructose	Saccharides	C6H12O6	57-48-7 | 30237-26-4 | 25702-76-5 | 139686-85-4	7417.2	8238.55	12942	4639.27	4572.84	1201.23	1.14065	0.0506658	0.186394	2.74626	1.45747	up
Nicotine	Pyridine alkaloids	C10H14N2	54-11-5	4850.12	8955.61	6213.49	26259.1	12016.7	19633.8	1.29864	0.0816098	0.233451	0.345697	-1.53242	down
Thalidomide	Amines	C13H10N2O4	50-35-1	81828.1	78015.9	79901.6	16632.3	15639.7	15381.6	1.48418	6.9909e-05	0.00751076	5.031	2.33084	up
Caftaric acid	Phenolic acids	C13H12O9	67879-58-7	3063.7	2868.04	1821.15	10558	14857.2	10399	1.4382	0.0181262	0.115709	0.216476	-2.20772	down
Ethyl butyrate	Free fatty acids	C6H12O2	105-54-4	29653.9	26225.7	25045.6	42819.1	33493.7	102681	1.04122	0.270285	0.450735	0.452111	-1.14525	down
Phosphine-biotin	Benzene and substituted derivatives	C41H53N4O8PS	608514-42-7	4711.58	7212.26	7042.89	1989.19	3722.56	1439.04	1.27399	0.0214923	0.1254	2.6524	1.4073	up
4-tert-Butylbenzoic acid	Benzene and substituted derivatives	C11H14O2	98-73-7	15042	14160.2	12539.5	3271.79	2664.96	3300.4	1.47464	0.00262923	0.0434365	4.51889	2.17597	up
Leu-Gly-Leu	Amino acids and derivatives	C14H27N3O4	19408-48-1	10522.3	6343.18	10771.2	2057.23	4532.47	1840.8	1.31085	0.0269686	0.140195	3.27818	1.71289	up
16,17-Epiestriol	Alcohols	C18H24O3	793-89-5	3308.45	3241.98	5108.79	1281.38	1053.82	635.21	1.39433	0.0325927	0.150699	3.92512	1.97274	up
Glu-Val-Phe	Amino acids and derivatives	C19H27N3O6	31461-61-7	48747	52381.7	49545.1	16648.4	11081	6011.58	1.39061	0.00283487	0.0454712	4.4656	2.15886	up
LysoPC 16:0	LPC	C24H50NO7P	17364-16-8	5763.29	5036.08	2045.72	1412.01	625.3	2562.22	1.06907	0.121285	0.287782	2.7927	1.48166	up
Benzyl Violet 4B	Benzene and substituted derivatives	C39H40N3NaO6S2	1694-09-3	89027.4	82654.1	34594.7	210101	127105	116837	1.13466	0.0886198	0.241745	0.45431	-1.13825	down
Hexanal	Aldehyde compounds	C6H12O	66-25-1	8975.14	24385	21842	6152.47	4850.67	13167.5	1.02527	0.150176	0.322505	2.28385	1.19147	up
3-Phenylpropionylglycine	Amino acids and derivatives	C11H13NO3	20989-69-9	36882.5	37396.2	38573.8	16440.8	22720.2	9786.13	1.3015	0.0275824	0.141106	2.3056	1.20514	up
Pyrazinamide	Organic acids	C5H5N3O	98-96-4	9579.24	8669.85	9605.36	1684.35	3621.92	2059.92	1.40803	0.00198904	0.0373348	3.78139	1.91892	up
Antheraxanthin	Heterocyclic compounds	C40H56O3	640-03-9 | 68831-78-7 | 25494-44-4	33246.9	15248.7	25994.8	63728.7	46822	49518.8	1.26255	0.0182676	0.115984	0.465363	-1.10357	down
9,10-Anthracenedione, 1-hydroxy-4-[(4-methoxyphenyl)amino]-	Benzene and substituted derivatives	C21H15NO4	23552-76-3	443.9	676.99	749.47	310.61	119.89	158.52	1.31074	0.0238019	0.13169	3.17538	1.66693	up
Pyridoxal phosphate	Vitamin	C8H10NO6P	54-47-7	26045.6	21153.3	19581.4	14583.4	8101.42	4320.79	1.21093	0.0270056	0.140195	2.47283	1.30616	up
[8]-Dehydrogingerdione	Phenolic acids	C19H26O4	77334-08-8	399891	421051	366917	13059.1	13093.4	8670.31	1.48019	0.00154715	0.033407	34.1116	5.09219	up
Resorcinol sulfoxide	Benzene and substituted derivatives	C12H10O5S	62845-75-4	151032	87562.9	145662	6591.57	31731.2	26506.7	1.30608	0.0233531	0.130724	5.9272	2.56735	up
2',3'-Isopropylideneguanosine	Nucleotides and derivatives	C13H17N5O5	362-76-5	338	1550.22	794.28	1283.74	2721.69	2402.45	1.05276	0.0942598	0.249431	0.418625	-1.25627	down
Diethyl succinate	Lactones	C8H14O4	123-25-1	12786.5	12831.5	12672.6	4888.24	6924.67	5867.85	1.43783	0.00695919	0.0697416	2.16566	1.11481	up
Flavin mononucleotide	Nucleotides and derivatives	C17H21N4O9P	146-17-8	561.93	888.14	246.22	1079.78	1199.71	1602.87	1.14328	0.0415796	0.17123	0.436922	-1.19455	down
Cellobiotol	Steroid	C12H24O11	535-94-4	143234	131586	131318	33600	38929.2	16040.1	1.40328	0.00069021	0.0230645	4.58554	2.19709	up
Benzenesulfonamide, 4,4'-oxybis-	Benzene and substituted derivatives	C12H12N2O5S2	7566-41-8	179945	181842	180311	46952.3	67699.5	67360.3	1.45012	0.00307282	0.0470632	2.97836	1.57452	up
Menadione	Vitamin	C11H8O2	58-27-5	215651	234756	193570	129473	84849.3	74795.6	1.36738	0.00622614	0.0676441	2.22738	1.15535	up
Methyl-tyrosine	Amino acids and derivatives	C10H13NO3	19897-63-3	3435.64	3454.1	6360.86	2294.93	1888.93	1512.36	1.28597	0.115578	0.279682	2.32621	1.21798	up
S-Methyl-5-thio-D-ribulose 1-phosphate	Organic acids	C6H13O7PS	86316-83-8	308327	301082	292185	83800.1	100129	107784	1.47131	5.63993e-05	0.00710792	3.09069	1.62793	up
Quercetin 3-sophorotrioside	Flavonols	C33H40O22	38681-85-5	2520.57	2965.76	2112.97	214.6	7.14	13.39	1.34713	0.00658787	0.0693355	32.3196	5.01434	up
Orotidylic acid	Nucleotides and derivatives	C10H13N2O11P	2149-82-8	65346.9	61451.5	57372.2	10538	12827.9	15717	1.46685	0.000172364	0.0111207	4.71231	2.23643	up
Reciniferatoxin	Ditepenoids	C37H40O9	57444-62-9	10907.3	25099.8	13548.6	2858.52	7858.71	1326.07	1.20958	0.0857024	0.23911	4.11479	2.04082	up
Phenyl acetate	Phenolic acids	C8H8O2	122-79-2	130343	143944	134358	110025	42906.6	35484.8	1.17374	0.0864108	0.239707	2.16884	1.11692	up
Ureidosuccinic acid	Amino acids and derivatives	C5H8N2O5	923-37-5	4539.67	20045.2	20201.6	4291.08	4354.88	4585.6	1.06672	0.180136	0.354979	3.38483	1.75908	up
2'-Deoxy-5-hydroxymethylcytidine-5'-diphosphate	Organic acids	C10H17N3O11P2	94714-46-2	15346	15778.5	16644.4	4098.62	3426.52	5417.34	1.45484	0.000207197	0.0114774	3.69086	1.88396	up
Gingerenone A	Ketone compounds	C21H24O5	128700-97-0	1620.63	729.41	1180.72	455.56	230.17	121.29	1.29057	0.0571772	0.200484	4.37506	2.1293	up
(6R)-5-Methyltetrahydrofolic acid	Organic acids	C20H25N7O6	31690-09-2	560	2482.29	622.59	191.41	237.41	611.69	1.02549	0.298194	0.47485	3.5222	1.81648	up
Melamine	Alkaloids	C3H6N6	108-78-1	352.6	136.3	303.56	438.47	638.77	1396.8	1.1467	0.190066	0.367067	0.32031	-1.64246	down
Malyngamide H	Ketone compounds	C26H41NO4	165337-92-8	38806.9	46330.7	63760.5	2202.84	16942.6	14278.9	1.18894	0.0171348	0.112139	4.45477	2.15535	up
2'-Hydroxy-4,4',6'-trimethoxychalcone	Chalcones	C18H18O5	3420-72-2	19421.2	25166.5	22076	5459.37	6118.03	15338.6	1.23823	0.0344406	0.153763	2.47673	1.30843	up
Ornithine	Amino acids and derivatives	C5H12N2O2	3184-13-2	984358	1.01189e+06	982830	476146	419817	391951	1.47139	0.000586209	0.0216248	2.3131	1.20983	up
Albamycin;Cathomycin	Benzene and substituted derivatives	C31H35N2NaO11	1476-53-5	27589	24490.4	26842.1	5366.98	133.56	597.85	1.27163	0.000848402	0.0261114	12.9414	3.69392	up
Chalcone	Chalcones	C15H12O	94-41-7	7852.58	12057.3	8883.85	62730.4	57882	44993.1	1.4603	0.00999418	0.0824006	0.17387	-2.52392	down
4-Ethylphenol	Phenolic acids	C8H10O	123-07-9	48904.8	78228.4	47604.6	137677	131217	111284	1.36309	0.00671385	0.0694593	0.45962	-1.12149	down
N-Palmitoylglycine	Amino acids and derivatives	C18H35NO3	158305-64-7	716.47	1089.25	738.89	6282.67	5708.23	5035.26	1.46747	0.00272831	0.0446192	0.149453	-2.74224	down
N2,N2-Dimethylguanine	Heterocyclic compounds	C7H9N5O	1445-15-4	3108.27	1603.41	2923.76	1352.07	852.33	864.95	1.2853	0.0717878	0.222269	2.48764	1.31478	up
Cotylenin F	Heterocyclic compounds	C33H54O11	58045-03-7	342843	477297	354607	143775	177936	79989.3	1.34483	0.0107476	0.0863527	2.92444	1.54816	up
5-Methyl-5,6,7,8-tetrahydromethanopterin	Pteridines and derivatives	C31H47N6O16P	92481-97-5	1656.38	3383.12	5119.07	7570.15	10032.8	8329.37	1.23773	0.015897	0.107546	0.391733	-1.35206	down
NCGC00384598-01_C30H42O8_(1bS,4aR,7bS,8R,9R,9aS)-4a,7b-Dihydroxy-3-(hydroxymethyl)-1,1,6,8-tetramethyl-9a-[(2-methylbutanoyl)oxy]-5-oxo-1a,1b,4,4a,5,7a,7b,8,9,9a-decahydro-1H-cyclopropa[3,4]benzo[1,2-e]azulen-9-yl (2E)-2-methyl-2-butenoate	Lactones	C30H42O8	250268-57-6	1310.22	3418.16	7294.68	5872.65	9859.31	13252.7	1.02325	0.112542	0.275485	0.414808	-1.26948	down
2-Methyl-3-[(tetrahydro-2-furanylcarbonyl)amino]benzoic acid	Benzene and substituted derivatives	C13H15NO4	876890-63-0	564.71	227.48	536.34	172.51	68.17	119.51	1.2655	0.0867124	0.239955	3.68841	1.883	up
1,3-Diazabicyclo[3.2.2]nonan-4-one	Ketone compounds	C7H12N2O	89851-63-8	6824.32	6699.14	6310.01	27844.4	18091.6	18132.8	1.43964	0.0448652	0.176885	0.309565	-1.69169	down
Aeginetolide	Heterocyclic compounds	C11H18O3	53537-93-2	2880.01	7707.8	2638.42	10641.6	7668.11	14337	1.17387	0.0647865	0.212155	0.405132	-1.30354	down
kaempferol 7-O-glucoside	Flavonols	C21H20O11	-	37897.4	38654.5	32144	519.69	185.08	438.4	1.47059	0.0032105	0.0478914	95.0829	6.57111	up
Dactilin	Flavones	C28H32O17	-	52657.1	45598.4	54972.3	2184.35	2781.61	2206.97	1.48213	0.00321375	0.0478914	21.362	4.41697	up
Lys-Ala-Thr-Glu-His	Amino acids and derivatives	C24H40N8O9	-	88693.2	82846	93028.9	189120	199070	171296	1.46841	0.00313982	0.0473708	0.472877	-1.08046	down
Asp-Phe-Trp	Amino acids and derivatives	C24H26N4O6	-	38399.5	37392.2	32126.8	84603	76758.7	79835.9	1.46821	0.000141777	0.0105996	0.447428	-1.16027	down
Gly-Arg-Ala	Amino acids and derivatives	C11H22N6O4	-	1695.4	4624.84	6048.35	11194.8	5654.71	10995	1.04778	0.0882735	0.241605	0.444203	-1.17071	down
Glu-Gly-Asn-Ile-Asp	Amino acids and derivatives	C21H34N6O11	-	644.21	124.8	883.5	2088.85	3039.3	2591.27	1.22674	0.00524704	0.0632535	0.214072	-2.22383	down
Tyr-Val-Glu	Amino acids and derivatives	C19H27N3O7	-	2320.76	3838.59	3104.26	2846.69	694.24	324.97	1.03059	0.135589	0.305313	2.39624	1.26077	up
Met-Trp-Ser	Amino acids and derivatives	C19H26N4O5S1	-	48354	18271	27977.9	93573.7	108603	94437.4	1.34492	0.00618461	0.0676441	0.318943	-1.64863	down
Asp-Glu-Leu-Asn-Gln	Amino acids and derivatives	C24H39N7O12	-	1854.44	4117.12	2044.06	321.83	488.03	1281.21	1.23672	0.0970803	0.253086	3.83326	1.93857	up
Ser-Tyr-Tyr-Gln-Ser	Amino acids and derivatives	C29H38N6O11	-	73.95	166.14	198.4	1106.28	168.85	1425.69	1.07892	0.182455	0.357499	0.162354	-2.62278	down
Thr-Nap-OH	Amino acids and derivatives	C23H22N2O7	-	127186	146190	97032.4	27097.9	16813.9	23386	1.45069	0.0161934	0.108886	5.50403	2.46049	up
Met-Asn-Asp	Amino acids and derivatives	C13H22N4O7S1	-	55138.5	43766	51262.6	116760	120464	124572	1.46625	0.000152461	0.0106106	0.41506	-1.26861	down
His-Glu-Gln-Lys	Amino acids and derivatives	C22H36N8O8	-	78416	63664.4	69465.9	175800	157817	185967	1.46368	0.00155258	0.033407	0.407146	-1.29638	down
Thr-Glu-Met	Amino acids and derivatives	C14H25N3O7S1	-	6120.35	5362.49	5650.01	14198.5	10709.8	12424.1	1.44614	0.0178859	0.114839	0.458927	-1.12366	down
Glu-Phe-Thr-Asp	Amino acids and derivatives	C22H30N4O10	-	24132.4	19408.1	24672.9	64236.2	60328	67047.8	1.46614	0.000103556	0.00861858	0.355998	-1.49006	down
Glu-Phe-Glu	Amino acids and derivatives	C19H25N3O8	-	7075.93	6646.87	5240.34	55659.7	60287.3	51068.1	1.47879	0.00205502	0.038087	0.113542	-3.13871	down
Phe-Tyr-Asp	Amino acids and derivatives	C22H25N3O7	-	5863.5	4461.53	2907.89	2080.44	230.38	318.41	1.22159	0.0326381	0.150751	5.033	2.33142	up
Mollicellin I	Benzene and substituted derivatives	C21H22O6	-	65072.5	64110.1	56931.9	42771.7	11389.4	18124.4	1.21101	0.049506	0.185217	2.57472	1.36441	up
Malyngamide J	Amines	C33H53NO9	-	253210	336483	152181	61894.6	123115	62993.2	1.2769	0.0761208	0.227332	2.9914	1.58082	up
Met-Pro-Gln	Amino acids and derivatives	C15H26N4O5S1	-	4947.66	3090	2752.49	12662.8	6332.82	6557.39	1.22602	0.130213	0.299151	0.422265	-1.24378	down
Asp-Tyr-Ala	Amino acids and derivatives	C16H21N3O7	-	2974.63	2071.5	4548.06	1113.93	1472.16	1777.65	1.21733	0.12963	0.298378	2.19862	1.1366	up
Glu-Gln-Lys	Amino acids and derivatives	C16H29N5O7	-	65130.1	89142.1	84393.7	177264	156723	147037	1.41563	0.00250794	0.0425482	0.496162	-1.01112	down
Phenylbutyrylglutamine	Amines	C15H20N2O4	-	15300.8	20229.3	22870.4	7761.27	9223.04	8626.1	1.41633	0.0348394	0.155229	2.28035	1.18925	up
1-Palmitoyl-2-oleoyl-sn-glycero-3-phosphate	PA	C37H71O8P	-	30708.8	108971	94305.8	2910.4	22541.4	8985.92	1.22673	0.102103	0.260334	6.79444	2.76435	up
Arg-Gln-Lys	Amino acids and derivatives	C17H34N8O5	-	3329.35	1720.75	7043.21	17624.2	12653.9	19454.4	1.29995	0.00949685	0.0800076	0.243167	-2.03998	down
Trp-Pro-Asp	Amino acids and derivatives	C20H24N4O6	-	10983.2	20479.2	15050.2	250.43	195.28	17226.9	1.01851	0.227745	0.407539	2.63191	1.39611	up
Tyr-Thr-Lys	Amino acids and derivatives	C19H30N4O6	-	3461.65	12433.8	40383.7	71532.4	57748.7	31269.2	1.02219	0.0990649	0.25584	0.350539	-1.51235	down
Ser-Glu-Leu-Ser-Met	Amino acids and derivatives	C22H39N5O10S	-	29279.2	25687.9	35042.1	6479.01	7039.66	2464.23	1.38752	0.00388706	0.0534138	5.6316	2.49354	up
Nap-His-OH	Amino acids and derivatives	C24H20N4O6	-	23971.1	13447.2	15738.4	5281.6	5998.16	7353.56	1.38505	0.0644789	0.211777	2.85277	1.51237	up
Gly-Lys-Thr-Ser-Glu	Amino acids and derivatives	C20H36N6O10	-	11864	2409.37	11256.9	26016.8	22085.2	23828.9	1.13545	0.0255206	0.137277	0.354928	-1.4944	down
Glu-Asp-Phe	Amino acids and derivatives	C18H23N3O8	-	3859.58	4233.93	4794.68	19451.8	18969.6	18098.1	1.47859	2.10029e-05	0.00579025	0.228031	-2.1327	down
Met-Tyr-Gln	Amino acids and derivatives	C19H28N4O6S1	-	4802.17	11668	5737.41	2706.51	686.99	1373.57	1.27598	0.104858	0.264453	4.65853	2.21988	up
Gly-Tyr-Asn-Ser-Tyr	Amino acids and derivatives	C27H34N6O10	-	28335	31578.8	31214.5	9704.15	10335.5	8811.19	1.47778	0.000606135	0.0216248	3.1586	1.65928	up
Met-Trp-Arg	Amino acids and derivatives	C22H33N7O4S1	-	919275	945085	982149	407723	424072	363316	1.47553	2.82679e-05	0.0065676	2.38179	1.25205	up
Phe-Asp-Val	Amino acids and derivatives	C18H25N3O6	-	793.42	721.41	531.77	3230.98	2204.42	682.03	1.02551	0.207204	0.38695	0.334552	-1.5797	down
Val-Tyr-Asn	Amino acids and derivatives	C18H26N4O6	-	2168.61	2376.31	4671.4	1729.77	702.58	223.77	1.13083	0.0937652	0.248856	3.46984	1.79487	up
Asp-Phe-Leu	Amino acids and derivatives	C19H27N3O6	-	25146.8	30018	23939.4	13251.2	1650.91	13577.7	1.03702	0.0329621	0.151139	2.77755	1.47381	up
Gln-Tyr-Phe	Amino acids and derivatives	C23H28N4O6	-	473458	501251	484515	242248	231392	233004	1.48233	0.000206738	0.0114774	2.06501	1.04615	up
Phe-Ser-His-Arg	Amino acids and derivatives	C24H35N9O6	-	4398.23	2984.57	931.38	13498.3	10594.6	10782.3	1.28344	0.00305106	0.0470632	0.238398	-2.06855	down
Phe-Phe-Thr	Amino acids and derivatives	C22H27N3O5	-	60592	50706.5	50609.3	37454.4	26659.4	12290.9	1.16504	0.0424153	0.172673	2.11908	1.08344	up
Arg-Ile-Val-Leu-Val	Amino acids and derivatives	C28H54N8O6	-	5239.88	4273.22	6446.26	12627.3	15032.4	13764	1.43368	0.00086092	0.0261114	0.385271	-1.37606	down
Ser-Phe-Asn	Amino acids and derivatives	C16H22N4O6	-	2672.09	987.7	961.86	3597.94	7336.34	3633.02	1.23024	0.0993674	0.256172	0.317262	-1.65625	down
Pro-Arg-Lys	Amino acids and derivatives	C17H33N7O4	-	10495.7	9368.36	7690.31	22773.9	17292.4	18479.3	1.4127	0.0124012	0.0946342	0.470648	-1.08728	down
Trp-Trp-Gln	Amino acids and derivatives	C27H30N6O5	-	1507.99	2774.62	2987.89	5408.49	5097.41	4508.86	1.28105	0.0145816	0.10258	0.484224	-1.04625	down
Ser-Ser-Asn	Amino acids and derivatives	C10H18N4O7	-	18611.2	29242.8	21591.7	68494.5	48724.8	74375	1.3952	0.0220809	0.127319	0.362462	-1.4641	down
Asn-Ser-Met	Amino acids and derivatives	C12H22N4O6S1	-	17220	10823.6	11041.3	54339.7	49057.4	49934.9	1.44994	0.000198345	0.0114774	0.254904	-1.97197	down
Gly-Asp-Ser	Amino acids and derivatives	C9H15N3O7	-	28801.3	24772.5	25692	1627.34	2636.24	1379.28	1.46875	0.00111478	0.028635	14.0471	3.8122	up
Irigenin, dibenzyl ether	Isoflavones	C32H28O8	-	8395.26	973.98	3688.94	15286	20632.7	12542.7	1.16339	0.0217092	0.126498	0.269455	-1.89189	down
N-(dodecanoyl)-sphing-4-enine-1-phosphocholine	SM	C35H71N2O6P	-	43512.2	46207.7	58689.5	124970	78280.3	100055	1.34608	0.0495577	0.185253	0.489307	-1.03119	down
Lys-His-Ile-Glu-Glu	Amino acids and derivatives	C28H46N8O10	-	381.17	432.01	324.39	1267.85	1198.97	809.44	1.41743	0.0328771	0.151139	0.347216	-1.52609	down
1-(1Z-hexadecenyl)-sn-glycero-3-phosphocholine	PC	C24H50NO6P	-	412.74	88.9	164.55	1033.72	801.74	853.93	1.29034	0.00663003	0.0693355	0.24771	-2.01327	down
Tyr-Phe-Asp-Arg	Amino acids and derivatives	C28H37N7O8	-	15119.1	13397.4	14953.3	75.65	367.67	1955.02	1.31884	7.06748e-05	0.00751076	18.1249	4.1799	up
Tyr-Ala-Leu-Asp	Amino acids and derivatives	C22H32N4O8	-	610.31	265.91	390.29	1913.36	823.15	1476.31	1.28631	0.0787178	0.229494	0.300632	-1.73393	down
Pro-Asn-Arg	Amino acids and derivatives	C15H27N7O5	-	12832.2	13966	18256.1	43744.2	37676.8	19087.2	1.19559	0.124192	0.292645	0.448266	-1.15757	down
DEHYDRO(11,12)URSOLIC ACID LACTONE	Lactones	C30H46O3	-	10527.2	11028	5135.01	480.61	1023.03	5173.71	1.14753	0.0529341	0.191387	3.99713	1.99896	up
Trp-Glu-Ile	Amino acids and derivatives	C22H30N4O6	-	278404	402153	292546	148235	139523	103614	1.40084	0.0277546	0.141369	2.48639	1.31405	up
Leu-Arg-Gly-Pro-Ser	Amino acids and derivatives	C22H40N8O7	-	29943.7	43710.7	76084.6	82448.9	116472	173560	1.19409	0.0892685	0.242374	0.402005	-1.31471	down
Phe-Gln-Lys	Amino acids and derivatives	C20H31N5O5	-	2805.54	3403.43	1876.04	10213.7	3398.67	7482.53	1.14178	0.154353	0.326861	0.383269	-1.38357	down
Pro-Asn-Ser	Amino acids and derivatives	C12H20N4O6	-	2254.47	539.44	1320.71	3051.09	3713.34	2919.03	1.13636	0.045535	0.177408	0.424912	-1.23476	down
Tetraethylene glycol	Alcohols	C8H18O5	-	867.5	840.02	833.4	2209.07	2438.84	3226.06	1.45544	0.0285994	0.143187	0.322699	-1.63174	down
Trihydroxycinnamoylquinic acid	Phenolic acids	C16H20O10	-	35818.3	39715.2	41413.2	14204.8	21352.1	17524.3	1.41741	0.00157235	0.0334665	2.20317	1.13958	up
3,4,5-trihydroxy-6-[2-hydroxy-4-(2-hydroxy-3-methoxy-3-oxopropyl)phenoxy]oxane-2-carboxylic acid	Organic acids	C16H20O11	-	3200.43	1919.56	1551.86	872.67	682.06	1139.96	1.27555	0.109098	0.270354	2.47592	1.30797	up
[2-hydroxy-6-methoxy-4-(3,5,7-trihydroxy-5H-chromen-2-yl)phenyl]oxidanesulfonic acid	Organic acids	C16H13O10S	-	4347.94	855.78	6510.94	115.58	253.27	1926.54	1.03389	0.188624	0.365401	5.10356	2.3515	up
(+)-3-Hydroxylarreatricin	Flavones	C18H20O4	-	17169	16336.5	20549.8	7413.94	4149.99	3430.41	1.39702	0.00186886	0.0368015	3.60505	1.85002	up
3,4,5-trihydroxy-6-(3-{5,6,7-trihydroxy-4-oxo-8-[3,4,5-trihydroxy-6-(hydroxymethyl)oxan-2-yl]-4H-chromen-2-yl}phenoxy)oxane-2-carboxylic acid	Organic acids	C27H28O17	-	39097.9	42994.5	43496.7	147356	112997	100841	1.44825	0.0290121	0.144113	0.347705	-1.52406	down
Citbismine F	Heterocyclic compounds	C36H34N2O10	-	28684.4	26380.5	35565.5	21090	7571.17	9563.9	1.23288	0.0324593	0.150397	2.37096	1.24547	up
1-pentadecanoyl-2-(13Z,16Z-docosadienoyl)-glycero-3-phosphate	PA	C40H75O8P	-	60092.1	34888.2	42921.1	113050	81654.1	87035.1	1.32131	0.019451	0.118999	0.489465	-1.03072	down
Carnitine C7:0	CAR	C14H27NO4	-	34711.7	28447.2	34161.7	68784.7	70901	68641.9	1.4638	0.00108499	0.0283188	0.467152	-1.09804	down
2-Oxo-4-phosphonobutyrate	Lactones	C4H5O6P-2	-	51043.7	50065.7	44741.3	6937.99	12178.1	13293.4	1.43297	0.000166778	0.0111207	4.50025	2.17	up
2,3-Dimethyl-6-geranylgeranyl-1,4-benzoquinol	Benzene and substituted derivatives	C28H42O2	-	21448.3	76975.5	12386	107184	101033	104023	1.15619	0.0786423	0.229425	0.354887	-1.49457	down
Ser-Ile-Arg-Arg	Amino acids and derivatives	C21H42N10O6	-	30123.1	10873	9422.57	42508.9	28030.3	31010.7	1.08668	0.110652	0.272827	0.496492	-1.01016	down
2-(3-Hydroxyphenyl)ethanol 1'-glucoside	Benzene and substituted derivatives	C14H20O7	-	11727.6	9809.75	9304.39	5137.97	3632.49	6004.24	1.36019	0.00619567	0.0676441	2.08747	1.06176	up
Ala-Thr-Met	Amino acids and derivatives	C12H23N3O5S1	-	32882.5	26924.5	29193.5	16542.5	10489.5	11745.6	1.40142	0.0027514	0.0446192	2.29515	1.19859	up
Ivacaftor carboxylate	Benzene and substituted derivatives	C24H26N2O5	-	2631.04	2752.03	2486.19	771.9	911.18	1167.38	1.44313	0.000590398	0.0216248	2.7607	1.46503	up
(1R)-Hydroxy-(2R)-N-acetyl-L-cysteinyl-1,2-dihydronaphthalene	Benzene and substituted derivatives	C15H17NO4S	-	7210.33	3021.94	6414.33	1908.87	2317.44	402.05	1.13326	0.0714297	0.222269	3.59665	1.84665	up
CID 68468	Benzene and substituted derivatives	C9H14NO2P	-	2815.18	2615.62	3286.88	8127.9	9226.83	7849.12	1.46641	0.00164879	0.0346324	0.345887	-1.53163	down
Met-Pro-Phe	Amino acids and derivatives	C19H27N3O4S1	-	4116.43	2205.4	1591.74	15372.5	2997.76	17600.8	1.08123	0.17257	0.345846	0.219998	-2.18443	down
D-Mannitol 1-hexadecanoate	Others	C22H44O7	-	4314.33	14939	5176.36	4154.57	683.65	1262.02	1.12118	0.208345	0.38826	4.00471	2.0017	up
3,4,5-trihydroxy-6-({2-hydroxy-2-[(4-hydroxyphenyl)methyl]-3-oxo-6-{[3,4,5-trihydroxy-6-(hydroxymethyl)oxan-2-yl]oxy}-2,3-dihydro-1-benzofuran-4-yl}oxy)oxane-2-carboxylic acid	Organic acids	C27H30O17	-	102336	95687.8	106337	207827	210127	191884	1.47373	0.000493205	0.0197775	0.499085	-1.00264	down
3,4,5-trihydroxy-6-[3-(2-hydroxyphenyl)oxirane-2-carbonyloxy]oxane-2-carboxylic acid	Organic acids	C15H16O10	-	1450.32	3246.27	3276.19	121.63	98.37	82.5	1.46166	0.0514375	0.188447	26.3563	4.72008	up
N-(2-ethylphenyl)-2,3-dihydro-1H-cyclopenta[b]quinolin-9-amine	Amines	C20H20N2	-	1279.28	1427.93	1020.33	774.21	143.78	608.45	1.0666	0.0388636	0.165152	2.44198	1.28805	up
2-Arachidonoylglycerophosphocholine	PC	C28H51NO7P+	-	1527.02	10322	4356.82	9082.57	15536	15457.4	1.0464	0.079339	0.230252	0.404378	-1.30622	down
[1-(4-methoxyphenyl)-3-phenylpropoxy]sulfonic acid	Organic acids	C16H18O5S	-	15029.5	14604.3	16330.4	1549.61	1126.83	8278.89	1.23074	0.0320694	0.149648	4.19561	2.06888	up
Arginylglutaminylarginine	Amino acids and derivatives	C17H34N10O5	-	73097.4	64033.3	79757	167305	148233	143150	1.45186	0.00167315	0.0346952	0.472843	-1.08057	down
Ribocil	Heterocyclic compounds	C19H22N6OS	-	14491.7	17955	10522.9	10591.3	901.25	4884.84	1.00082	0.0706986	0.221705	2.62371	1.39161	up
PS(22:5(4Z,7Z,10Z,13Z,16Z)/24:1(15Z))	PS	C52H90NO10P	-	18828.2	11630.4	16957.8	51550	24900.6	33612.2	1.25626	0.108006	0.268101	0.430812	-1.21487	down
Medicarpin 3-O-glucoside-6'-malonate	Other Flavonoids	C25H26O12	-	78313.4	57529.5	101135	21052.3	38570.3	19376.4	1.3379	0.0348933	0.155312	2.99976	1.58485	up
Arg-Asp-Trp	Amino acids and derivatives	C21H29N7O6	-	562.73	789.59	933.29	2700.05	2766.86	1000.71	1.18011	0.132942	0.302518	0.353393	-1.50066	down
Asn-Thr-His	Amino acids and derivatives	C14H22N6O6	-	11433.6	8777.1	5482.14	1075.47	3322.16	6220.07	1.02611	0.0932531	0.247646	2.41982	1.2749	up
(-)-Tortuosamine	Heterocyclic compounds	C20H26N2O2	-	10695.8	10658.5	15945.3	1937.36	3607.99	1989.02	1.42341	0.0219431	0.127189	4.95059	2.3076	up
3,4,5-trihydroxy-6-[3-(4-hydroxy-3-methoxyphenyl)oxirane-2-carbonyloxy]oxane-2-carboxylic acid	Organic acids	C16H18O11	-	20030.8	22444.2	18339	5324.22	8517.47	7809.2	1.42265	0.00125384	0.030268	2.80885	1.48998	up
(2-{9-hydroxy-2-oxo-2H,8H,9H-furo[2,3-h]chromen-8-yl}-2-[(3-methylbut-2-enoyl)oxy]propoxy)sulfonic acid	Organic acids	C19H20O10S	-	10073	11998.3	9417.02	5700.49	4433.82	4561.9	1.42914	0.00763242	0.071493	2.14261	1.09937	up
N-[(3S,4R)-1-(2-Methoxybenzyl)-4-(1-methyl-1H-indol-3-yl)-3-pyrrolidinyl]-N,N-dimethylamine	Amines	C23H29N3O	-	1086.39	1903.22	1033.54	6176.91	3545.17	2997	1.321	0.0882945	0.241605	0.316308	-1.6606	down
1-O-Palmitoyl-2-O-acetyl-sn-glycero-3-phosphorylcholine	PC	C26H52NO8P	-	5805.32	4109.67	3258.36	7735.78	12262.6	11556.1	1.329	0.030126	0.14635	0.41748	-1.26022	down
Cinchonain Id 7-glucoside	Flavones	C30H30O14	-	2483.16	546.05	1265.91	9487.8	6596.41	6650.95	1.32986	0.00936381	0.0796074	0.18892	-2.40415	down
4-deoxy-alpha-L-threo-hex-4-enopyranuronosyl-(1->4)-beta-D-glucopyranosyl-(1->4)-alpha-L-rhamnopyranosyl-(1->3)-D-glucopyranose	Saccharides	C24H38O20	-	13623.1	9734.29	27388.5	4855.74	2197.71	2475.77	1.3421	0.120934	0.287377	5.3253	2.41286	up
Tumonoic acid I	Organic acids	C27H47NO7	-	21492.7	20702.3	16182.4	53183	31116.9	32908.5	1.291	0.102349	0.260809	0.498065	-1.00559	down
Tyr-Asp-Tyr	Amino acids and derivatives	C22H25N3O8	-	16708.8	16675	15928.1	105126	85634.1	85498.9	1.47998	0.00727651	0.0712448	0.178499	-2.48601	down
Asp-Tyr-Gly	Amino acids and derivatives	C15H19N3O7	-	973.33	979.43	823.77	127.96	315.23	752.78	1.07518	0.0953918	0.251115	2.32157	1.2151	up
Tyr-Asn-Val-Lys	Amino acids and derivatives	C24H38N6O7	-	14272.4	9910.17	12696.8	1541.94	617.12	904.67	1.44916	0.00997685	0.0824006	12.0374	3.58945	up
LysoPA(24:0/0:0)	LPA	C27H55O7P	-	19270.8	31136	14587.4	4794.19	17037.2	8711.89	1.03562	0.139619	0.309826	2.12794	1.08946	up
3-[3,4-Dihydroxy-4-(hydroxymethyl)oxolan-2-yl]oxy-1,8-dihydroxy-6-methylanthracene-9,10-dione	Benzene and substituted derivatives	C20H18O9	-	30268.7	28368.3	32054.7	5361.42	19201.4	14078.4	1.16669	0.0425367	0.172771	2.34702	1.23083	up
JWH 073 N-(1-methylpropyl) isomer	Lactones	C23H21NO	-	346.5	521.92	279.5	1900.93	1024.15	1666.33	1.38967	0.0402489	0.168602	0.250015	-1.99992	down
Ala-Ile-Phe	Amino acids and derivatives	C18H27N3O4	-	289.03	174.61	817.14	840.49	1298.64	1057.03	1.12897	0.0636906	0.21109	0.400725	-1.31932	down
Deoxyviolaceinic acid	Organic acids	C21H15N3O3	-	20387.1	21670.3	22028.4	44424.8	39013.2	49371	1.45633	0.0146509	0.10258	0.482541	-1.05128	down
Arg-Thr-Arg	Amino acids and derivatives	C16H33N9O5	-	3675.96	2131.14	2278.54	8848.31	7841.86	9618.41	1.42268	0.00104438	0.0280899	0.307339	-1.7021	down
5-amino-2-{4-[(4-aminophenyl)sulfanyl]phenyl}-1H-isoindole-1,3(2H)-dione	Plumerane	C20H15N3O2S	-	29497	28541.1	36462.1	9080.32	4727.3	7469.28	1.43304	0.00330234	0.0487178	4.44145	2.15103	up
9-Nitrooleic acid	Free fatty acids	C18H33NO4	-	99469.7	19601.8	19029.5	97411.8	118697	123420	1.10243	0.118682	0.284979	0.406743	-1.29781	down
Phe-Leu-Asn	Amino acids and derivatives	C19H28N4O5	-	13633.2	9543.28	11971.9	2954.42	4969.09	7584.44	1.23635	0.0222053	0.127702	2.26648	1.18045	up
5,7-Dihydroxy-2-phenyl-8-[3,4,5-trihydroxy-6-(hydroxymethyl)oxan-2-yl]-6-(3,4,5-trihydroxyoxan-2-yl)chromen-4-one	Ketone compounds	C26H28O13	-	26937.2	47885.2	18825.7	3155.13	10604.2	13004.1	1.17183	0.111421	0.273651	3.49911	1.80699	up
Asp-Ala-Lys	Amino acids and derivatives	C13H24N4O6	-	364454	362827	376419	1.18603e+06	939434	911009	1.46418	0.0176862	0.114359	0.363481	-1.46005	down
L-tetrahomomethionine	Others	C9H19NO2S	-	4367.05	3671.56	3837.79	1476.33	1744.24	1978.24	1.44355	0.0015857	0.0334665	2.28445	1.19184	up
16alpha-Hydroxydehydroepiandrosterone 3-sulfate	Organic acids	C19H28O6S	-	6437.93	7879.28	6197.7	1119.84	1263.98	2322.91	1.41648	0.00183795	0.0366842	4.35863	2.12388	up
Phe-Trp-Glu	Amino acids and derivatives	C25H28N4O6	-	2137.78	1085.31	1319.69	2752.22	11461.6	3545.81	1.15686	0.25297	0.43469	0.255792	-1.96695	down
GTP trianion	Nucleotides and derivatives	C10H13N5O14P3-3	-	12724.4	5850.19	10482.1	14455.4	27296.8	52940.6	1.15678	0.18956	0.36641	0.306852	-1.70439	down
2-Hydroxy-1,4-naphthoquinone	Benzene and substituted derivatives	C10H6O3	-	199.04	517.04	333.72	2283.52	1351.94	1309.45	1.37119	0.0458421	0.177688	0.212299	-2.23583	down
(+)-Norushinsunine N-oxide	Alkaloids	C18H17NO4	-	738.62	987.44	639.16	1790.65	1401.94	2069.25	1.36762	0.0209078	0.124402	0.449504	-1.15359	down
3,4,5-trihydroxy-6-[2-methoxy-4-(3-oxobut-1-en-1-yl)phenoxy]oxane-2-carboxylic acid	Benzene and substituted derivatives	C17H20O9	-	28118.2	30999.3	25193.7	15966.7	11218.8	9154.71	1.3786	0.00406929	0.0545582	2.32005	1.21416	up
Tyr-TyrMe-OH	Amino acids and derivatives	C25H24N2O8	-	7222.39	7563.98	6204.73	151.78	2466.71	2218.68	1.0955	0.00675191	0.0694593	4.33954	2.11754	up
1-(3,4-dihydroxyphenyl)-3-(4-methoxy-1-benzofuran-5-yl)propane-1,3-dione	Benzene and substituted derivatives	C18H14O6	-	27458.1	25469.5	17930.7	2044.87	369.65	3154.24	1.34476	0.0124219	0.0946342	12.7243	3.66951	up
Mycothiol-bimane conjugate	Amines	C27H40N4O14S	-	758.5	1221.17	3071.5	188.46	68.64	1256.93	1.00042	0.235909	0.416238	3.33624	1.73822	up
Glu-Thr-Asp	Amino acids and derivatives	C13H21N3O9	-	76885.7	50598.3	57628.2	31952.5	26368.1	28398.4	1.39527	0.0477247	0.182084	2.13462	1.09398	up
Arg-Leu-Leu-Asn-Leu	Amino acids and derivatives	C28H53N9O7	-	233458	119797	360653	551595	344495	547627	1.09221	0.067224	0.215655	0.494493	-1.01598	down
(Z)-1-(Methylthio)-5-phenyl-1-penten-3-yne	Benzene and substituted derivatives	C12H12S	-	9309.03	8195.54	6284.75	30637	19657.2	17881.7	1.38396	0.0594939	0.203661	0.34894	-1.51895	down
4-(Isobutanoyl)sucrose	Lactones	C16H28O12	-	218.32	96.47	47.56	339.17	440.76	241.01	1.16588	0.0469257	0.179991	0.354918	-1.49444	down
Gln-Glu-Phe	Amino acids and derivatives	C19H26N4O7	-	28739.8	17902.5	25025.8	14979	6769.52	9269.89	1.26322	0.0306285	0.147645	2.3105	1.2082	up
Phaeophorbide b	Heterocyclic compounds	C35H34N4O6	-	3400.6	2450.14	1533.44	9479.93	7748.51	4053.09	1.24186	0.0891508	0.242374	0.346976	-1.52709	down
Ala-Glu-Phe-His-Phe	Amino acids and derivatives	C32H39N7O8	-	43422.2	52161.5	33562.2	11069.8	13924.2	22592	1.33752	0.0182746	0.115984	2.71395	1.44039	up
alpha-D-xylopyranosyl-(1->3)-beta-D-glucopyranuronosyl-(1->3)-alpha-D-xylopyranosyl-(1->3)-beta-D-glucopyranuronic acid	Organic acids	C22H34O21	-	33073.5	31595.6	25846.7	5470.52	4348.21	3582.52	1.46839	0.00501615	0.0625034	6.75428	2.7558	up
Gly-Glu-Met	Amino acids and derivatives	C12H21N3O6S1	-	5879.4	2902.29	3481.16	20116.7	7904.88	6299.95	1.11524	0.230773	0.410597	0.357294	-1.48482	down
6,8-bis[3,7-dihydroxy-2-(3-hydroxyphenyl)-3,4-dihydro-2H-1-benzopyran-4-yl]-2-(3,4-dihydroxyphenyl)-3,4-dihydro-2H-1-benzopyran-3,5,7-triol	Benzene and substituted derivatives	C45H38O14	-	13281.8	7898.45	9302.55	200.13	157.91	66.68	1.46439	0.0248701	0.13577	71.7715	6.16534	up
Pro-Pro-Leu	Amino acids and derivatives	C16H27N3O4	-	26188.4	16202.7	4253.3	34568	30788.5	38184.9	1.02576	0.0835252	0.235953	0.45049	-1.15043	down
UDP-GlcNAc-pyruvate enol ether	Nucleotides and derivatives	C20H26N3O19P2-3	-	14820.3	9036.65	2711.28	1364.54	446.94	2995.97	1.13013	0.168933	0.342919	5.52647	2.46636	up
6-[2-(1-carboxyethyl)-5-methoxyphenoxy]-3,4,5-trihydroxyoxane-2-carboxylic acid	Organic acids	C16H20O10	-	8724.96	6576.9	7437.33	1420.57	955.07	2997.2	1.3563	0.00274564	0.0446192	4.23225	2.08142	up
Phe-Ile-Leu	Amino acids and derivatives	C21H33N3O4	-	98145.1	168490	186560	419895	380013	309625	1.34079	0.00705892	0.0703718	0.408457	-1.29175	down
4-Hydroxy-1-propanoylproline	Amino acids and derivatives	C8H13NO4	-	2795.97	4195.66	3853.29	1476.51	1240.94	246.02	1.18338	0.00996951	0.0824006	3.65953	1.87166	up
[(2R)-3-[[(2S)-2,3-dihydroxypropoxy]-hydroxyphosphoryl]oxy-2-(10-methyldodecanoyloxy)propyl] 10-methyldodecanoate	PG	C32H63O10P	-	12015.2	24018.4	16626.9	43762.4	38273.4	66817.6	1.32985	0.0517458	0.188949	0.353774	-1.4991	down
7,8-Dihydromonapterin 3-triphosphate	Pteridines and derivatives	C9H16N5O13P3	-	1967.87	2135.48	1376.06	336.29	70.79	755.19	1.19547	0.00960575	0.0807066	4.7144	2.23708	up
Lys-Lys-Arg	Amino acids and derivatives	C18H38N8O4	-	9822.19	4991.89	8504.44	22148.5	14257.4	14072.3	1.24693	0.0561839	0.197945	0.461952	-1.11419	down
CID 75130910	Lactones	C28H34O10	-	5734.14	5289.84	19867.6	1735.78	2826.98	2175.71	1.23598	0.234232	0.414854	4.58437	2.19672	up
Trp-Phe-Glu	Amino acids and derivatives	C25H28N4O6	-	816.8	369.27	612.07	65.04	222.45	136.46	1.29338	0.0582827	0.20222	4.2414	2.08454	up
Phe-Ala-Leu	Amino acids and derivatives	C18H27N3O4	-	487999	400046	502992	1.88617e+06	975721	1.64774e+06	1.39057	0.0605176	0.205646	0.308459	-1.69685	down
Phe-Met-Val	Amino acids and derivatives	C19H29N3O4S1	-	3046.85	5686.25	1551.78	24520.4	23080	16721.8	1.3791	0.00706749	0.0703718	0.159896	-2.64479	down
All-trans-decaprenyl diphosphate(3-)	Organic acids	C50H81O7P2-3	-	50752.6	89107.5	92296.6	33099	62950.3	14516	1.01702	0.105412	0.264489	2.09973	1.0702	up
Gly-Tyr-Ile-Ser-Ala	Amino acids and derivatives	C23H35N5O8	-	23487.9	24003.5	23979.4	11242.1	14488.1	4355.2	1.19176	0.0434429	0.17389	2.37559	1.24829	up
Phe-Leu-Leu	Amino acids and derivatives	C21H33N3O4	-	18063.9	18671.2	16008.7	8729.35	7456.76	5775.82	1.42589	0.000962757	0.0273947	2.4016	1.264	up
His-Glu-Phe-Glu	Amino acids and derivatives	C25H32N6O9	-	112003	99530.9	82287.2	44942.4	56064	43057.8	1.4041	0.0154041	0.105838	2.03951	1.02823	up
Asp-Cys-Cys	Amino acids and derivatives	C10H17N3O6S2	-	4496.56	2875.16	4574.47	15202.8	8797.92	7475.88	1.29512	0.105372	0.264489	0.379526	-1.39773	down
LysoPA(i-24:0/0:0)	LPA	C27H55O7P	-	27470	9841.44	19404.3	62872.5	41963.8	47775.9	1.26604	0.0178099	0.114685	0.371633	-1.42805	down
cis-N-p-coumaroyltyramine	Phenolamine	C17H17NO3	-	25007	21444.1	11693.2	59065.8	51060.1	41238.7	1.32427	0.0102852	0.0838599	0.384134	-1.38032	down
Arg-Met-Met	Amino acids and derivatives	C16H32N6O4S2	-	7633.12	5689.99	3362.66	10464.5	84045.6	10037.8	1.00811	0.355913	0.530738	0.159599	-2.64747	down
Saponin IV methyl ester	Triterpene Saponin	C43H68O14	-	5253.13	6341.31	4294	17279.1	16389.6	11633.5	1.41481	0.021465	0.1254	0.350721	-1.51161	down
N-Pyruvoyl-5-methoxy-3-hydroxyanthranilate	Benzene and substituted derivatives	C11H11NO6	-	87506.9	69046.1	72812.1	152980	150843	158372	1.4544	0.00196727	0.037243	0.496252	-1.01086	down
Asp-Met-Tyr	Amino acids and derivatives	C18H25N3O7S1	-	44251.2	51079.2	34665.2	27527.5	20761.6	15394.6	1.29763	0.0234188	0.13074	2.04127	1.02947	up
Ala-Ala-Gln-Asn-Leu	Amino acids and derivatives	C21H37N7O8	-	10830.9	4497.26	11725.6	56.07	2180.87	844.43	1.16308	0.0635005	0.210919	8.77978	3.13418	up
3,8'-Biflaviolin	Benzene and substituted derivatives	C20H10O10	-	50420.1	36189.6	29839.8	22323.5	7781.16	8025.89	1.2621	0.0304688	0.147366	3.05397	1.61069	up
Cys-Leu-Met	Amino acids and derivatives	C14H27N3O4S2	-	366729	206916	235649	115213	111587	103093	1.37508	0.0823295	0.234313	2.4532	1.29467	up
Glu-Tyr-Trp	Amino acids and derivatives	C25H28N4O7	-	36342.6	35401.7	40813.5	13631.4	22240.3	17084.7	1.38669	0.00435448	0.0573362	2.12548	1.08779	up
6-(5-{8-[2-(3,4-dihydroxyphenyl)-3,7-dihydroxy-3,4-dihydro-2H-1-benzopyran-4-yl]-3,5,7-trihydroxy-3,4-dihydro-2H-1-benzopyran-2-yl}-2-hydroxyphenoxy)-3,4,5-trihydroxyoxane-2-carboxylic acid	Organic acids	C36H34O17	-	3399.52	5407.79	3998.82	22968.8	32717	27654	1.46154	0.0113166	0.0894581	0.153661	-2.70217	down
Ala-Lys-His-Asp	Amino acids and derivatives	C19H31N7O7	-	121466	64046.8	56873.7	28096.5	27878.5	61983.4	1.06724	0.170414	0.343815	2.05484	1.03903	up
Salvianolic acid L	Phenolic acids	C36H30O16	-	1759.95	1315.11	4597.69	1359.44	806.49	189.06	1.0183	0.220858	0.400577	3.25808	1.70402	up
2''-Adenylylgentamicin A	Nucleotides and derivatives	C28H48N9O16P	-	5481.09	5724.8	3253.12	4556.11	1395.83	1068.08	1.01599	0.150698	0.322841	2.05968	1.04242	up
3-Methoxyanthranilate	Phenolic acids	C8H9NO3	-	6207.22	7190.94	4683.71	23155.5	11091.7	15011.3	1.32339	0.0941464	0.249417	0.367081	-1.44583	down
Phloretin-4'-O-(6''-Salicyloyl)glucoside	Chalcones	C28H28O12	-	6988.49	1674.14	3665.6	18720.9	16774.2	13164.5	1.29559	0.0057778	0.0660862	0.253356	-1.98076	down
Phenyl 2,5-dihydroxybenzoate	Benzene and substituted derivatives	C13H10O4	-	19065.7	18051.2	19105.7	59994.3	45162.1	47942.9	1.46166	0.0188198	0.117528	0.36723	-1.44524	down
Asn-Tyr-Glu-Asp	Amino acids and derivatives	C22H29N5O11	-	47507	60903.4	60481.4	30809.5	24767.5	27918.8	1.42546	0.0134681	0.0993443	2.02276	1.01632	up
Feruloyl-2-hydroxyputrescine	Organic acids	C14H20N2O4	-	16875.6	22202.7	15679.2	6560.02	4602.87	3667.21	1.42167	0.0118812	0.0924302	3.69232	1.88453	up
dTDP-3-N,N-dimethylamino-4-oxo-2,3,6-trideoxy-alpha-D-glucose	Nucleotides and derivatives	C18H28N3O13P2-	-	509.65	639.76	167.14	141.6	145.36	152.99	1.11437	0.173845	0.347612	2.9925	1.58135	up
Thr-HoPhe-OH	Amino acids and derivatives	C20H22N2O7	-	6707.67	8410.48	1858.67	16262.3	9857.83	10801	1.02329	0.0764447	0.227737	0.459814	-1.12088	down
trans-2-Hexenoic acid	Free fatty acids	C6H10O2	-	8946.03	765.42	4300.89	14967.1	12758.7	11644.7	1.04054	0.0544085	0.194642	0.355909	-1.49042	down
PS(16:1(9Z)/22:6(4Z,7Z,10Z,13Z,16Z,19Z))	PS	C44H72NO10P	-	102357	58663.7	72889.8	161973	145797	202904	1.34241	0.0144303	0.10217	0.458043	-1.12644	down
Eriodictyol-5,3'-Di-O-rutinoside	Flavanones	C39H52O24	-	23354.4	29628.6	32319.6	8794.99	1482.81	1757.62	1.32842	0.00249707	0.0425272	7.08763	2.8253	up
Leu-Cys-His	Amino acids and derivatives	C15H25N5O4S1	-	11772.1	5704.98	5812.93	29937.4	29460.6	27320.5	1.40272	0.00386631	0.0533482	0.268571	-1.89663	down
Tyr-Lys-Gln	Amino acids and derivatives	C20H31N5O6	-	11784.2	10180.6	13228	44739.2	36523.1	27216.5	1.42386	0.0369669	0.160178	0.324421	-1.62406	down
alpha,beta-Trehalose	Saccharides	C12H22O11	585-91-1	1.44947e+07	2.46154e+07	2.44712e+07	8.02266e+06	7.22004e+06	7.2577e+06	1.40098	0.0541437	0.194265	2.82579	1.49865	up
3-Hydroxydodecanoic acid	Organic acids	C12H24O3	1883-13-2	27482.8	30849.7	28664.8	6182.01	6820.96	2166.41	1.38114	0.000363623	0.0162014	5.73506	2.51981	up
Monocrotaline	Pyrrole alkaloids	C16H23NO6	315-22-0	102512	98416.2	93130	219769	214996	204122	1.4791	0.000136125	0.0103525	0.460266	-1.11946	down
Spinosin	Flavones	C28H32O15	72063-39-9	10296.4	4288.62	7927.75	2184.76	1125.88	2053.73	1.34241	0.0772279	0.228779	4.19672	2.06926	up
Araloside A	Triterpene Saponin	C47H74O18	7518-22-1	20130.6	13348.1	20563.2	2843.52	6696.02	7856.83	1.28745	0.0165425	0.110225	3.1065	1.63529	up
Leiocarposide	Benzene and substituted derivatives	C27H34O16	71953-77-0	250219	174112	205868	701767	610496	584495	1.45216	0.00128779	0.030268	0.33225	-1.58966	down
Isorhamnetin 3-O-alpha-rhamnopyranosyl-(1-2)-beta-galactopyranoside	Flavones	C28H32O16	107740-46-5	346907	323150	351792	940346	1.18635e+06	1.16499e+06	1.47154	0.0099307	0.0824006	0.310434	-1.68764	down
Didymin	Flavanones	C28H34O14	14259-47-3	20990.6	11364.5	53809.4	7235.67	4513.35	9571.85	1.15573	0.233442	0.414039	4.04132	2.01483	up
Cortisol 21-sulfate	Lactones	C21H30O8S	1253-43-6	8627.39	17879.3	8103.59	2987.74	1058.62	4904.62	1.21072	0.101899	0.259964	3.86665	1.95108	up
1-Kestose	Saccharides	C18H32O16	470-69-9	94768.7	93422.3	97443.9	43508.2	50292	44146.6	1.47257	0.000224195	0.0119147	2.07062	1.05006	up
N-3-oxo-tetradec-7(Z)-enoyl-L-Homoserine lactone	Lactones	C18H29NO4	482598-46-9	223190	248300	213815	107504	101046	90746.6	1.46601	0.00186214	0.0368015	2.28971	1.19517	up
3-[(2R,3R,4R,5S)-3,4-dihydroxy-5-(hydroxymethyl)oxolan-2-yl]oxy-2-(3,4-dihydroxyphenyl)-5,7-dihydroxychromen-4-one	Flavonols	C20H18O11	22255-13-6	2981.56	2784.15	1664.1	947.99	1400.06	194.61	1.07573	0.0405393	0.169019	2.92206	1.54699	up
3-Hydroxymandelic acid	Organic acids	C8H8O4	17119-15-2	33680.4	25606.6	22409.5	2746.14	3501.5	1445.31	1.44369	0.015626	0.107028	10.6197	3.40867	up
3-Benzoyl-6-phenyl-pyran-2,4-dione	Benzene and substituted derivatives	C18H12O4	602-98-2	45757.1	60605.2	33626.7	190559	93704.8	102338	1.293	0.109565	0.271055	0.362101	-1.46554	down
Neolinustatin	Alkaloids	C17H29NO11	72229-42-6	75154.5	94754.4	117053	115089	269792	279520	1.15271	0.135925	0.305313	0.431911	-1.21119	down
Glutaminyl-arginine	Amino acids and derivatives	C11H22N6O4	126590-89-4	12954.9	10364.2	11001.4	8334.93	987.67	664.56	1.13555	0.0724864	0.22328	3.43646	1.78092	up
Quercetin 3-(2-glucosylrhamnoside)	Flavones	C27H30O16	143016-74-4	548601	548753	532845	15067	14580.6	13353.6	1.48467	8.66698e-05	0.00801026	37.9106	5.24453	up
Simarubaceae	Alcohols	C25H36O10	1448-23-3	676957	656160	623443	187342	203831	195343	1.48234	0.000479744	0.0194142	3.3359	1.73808	up
Homovanillic acid sulfate	Organic acids	C9H10O7S	38339-06-9	182730	137486	137094	22554.9	28395	37115.9	1.45317	0.0103719	0.0841004	5.19282	2.37652	up
Tyrosylleucine	Amino acids and derivatives	C15H22N2O4	17355-10-1	6383.95	3694.06	5471.79	106952	108761	101028	1.47622	0.000156356	0.0106106	0.049093	-4.34834	down
2'-Deoxyguanosine 5'-monophosphate	Nucleotides and derivatives	C10H14N5O7P	902-04-5	283.87	551.32	270.86	5412.96	1999.14	3443.54	1.41219	0.0802845	0.231313	0.101887	-3.29496	down
Gyrophoric acid	Organic acids	C24H20O10	548-89-0	2065.55	769120	2911.33	1.20567e+06	1.16493e+06	1.36078e+06	1.11065	0.0545068	0.194642	0.207456	-2.26912	down
5,6-Dihydroxyindole-2-carboxylic acid	Plumerane	C9H7NO4	4790-08-3	6092.97	8131.59	3156.76	22116.1	14919.5	16472.8	1.32271	0.0140324	0.10081	0.324833	-1.62223	down
Ile-Met	Amino acids and derivatives	C11H22N2O3S	42384-14-5	694521	640364	653690	310342	251682	313497	1.46057	0.000179	0.0111207	2.27131	1.18352	up
2',4-Dihydroxy-4',6'-dimethoxychalcone	Chalcones	C17H16O5	37308-75-1	16643.9	17947.6	17514.3	13593	7246.26	3738.28	1.13604	0.0837102	0.235953	2.12005	1.0841	up
Ile-Ala	Amino acids and derivatives	C9H18N2O3	24787-73-3	63239.8	61481.9	62377.4	20268.4	17231.7	14042.5	1.46576	0.000774904	0.0247849	3.62999	1.85996	up
2,5-Dihydroxycinnamic acid	Organic acids	C9H8O4	636-01-1 | 38489-67-7	347.61	482.11	695.91	1244.18	1025.35	879.77	1.274	0.0210665	0.124402	0.484435	-1.04563	down
His-Asp	Amino acids and derivatives	C10H14N4O5	41658-60-0	10075.1	8171	5332.91	3432.35	1953.1	1117.39	1.29989	0.0358421	0.157642	3.62596	1.85836	up
Asp-Val	Amino acids and derivatives	C9H16N2O5	13433-04-0	1107.37	5221.71	2347.64	29278	14669.4	13354.5	1.32369	0.0792103	0.230169	0.151421	-2.72336	down
Monoacetyldapsone	Benzene and substituted derivatives	C14H14N2O3S	565-20-8	2155.33	5041.5	2805.61	4149.36	8498.77	9209.52	1.10254	0.113221	0.276516	0.457617	-1.12779	down
Dehydro-L-(+)-ascorbic acid dimer	Organic acids	C12H12O12	72691-25-9	34285	26144.8	64648.5	124753	70543.3	114878	1.22791	0.044729	0.176792	0.403252	-1.31025	down
Pomiferin	Other Flavonoids	C25H24O6	572-03-2	35343.6	40774.6	24118.7	108924	87559.8	85850.4	1.411	0.00399593	0.0542341	0.355029	-1.49399	down
Diphenylmethylene-Glycine benzyl ester	Benzene and substituted derivatives	C22H19NO2	81477-91-0	38459.3	62270.2	58437.7	23520.1	31354.3	12629.6	1.22801	0.0329495	0.151139	2.35789	1.2375	up
3',5'-Cyclic IMP	Nucleotides and derivatives	C10H11N4O7P	3545-76-4	10205.9	29839.4	19031	50902.5	43417.7	41486	1.22216	0.0283377	0.142692	0.435004	-1.2009	down
Dicumarol	Coumarins	C19H12O6	66-76-2	87107.2	76745.4	73705	4922.65	2009.55	2418.4	1.46468	0.00190074	0.0369547	25.4056	4.66708	up
N,N',N''-triacetylchitotriose	Saccharides	C24H41N3O16	38864-21-0	169.34	237.51	28.8	746.54	910.36	210.87	1.05551	0.143635	0.314741	0.233246	-2.10008	down
DL-2-(2,4-Dinitroanilino)-4-(methylsulphinyl)butyric acid	Benzene and substituted derivatives	C11H13N3O7S	1695-02-9	48436.2	46921.4	76860.4	25787.3	26020.1	34273.7	1.30481	0.0885723	0.241745	2.00065	1.00047	up
Propyl pyrazole triol	Alcohols	C24H22N2O3	263717-53-9	3419.33	1612.05	4100.35	399.47	359.75	1781.96	1.16503	0.0781624	0.229425	3.5935	1.84539	up
Atractyloside	Others	C30H44K2O16S2	17754-44-8	4683.78	4238.77	3819.5	453.16	364.27	3528.78	1.10572	0.107705	0.267806	2.93176	1.55177	up
Polydatin	Stilbene	C20H22O8	27208-80-6	39035.2	39572	20591	124024	101251	98627.4	1.3932	0.0023119	0.0403075	0.30626	-1.70717	down
Tyr-Pro-Phe	Amino acids and derivatives	C23H27N3O5	72122-59-9	18344.4	20917.7	23178.3	2910.22	1867.82	6513.23	1.37697	0.00100485	0.0278768	5.52997	2.46727	up
Galactonic acid	Saccharides	C6H12O7	13382-27-9	87705.6	84110.2	105402	6717.56	98930.6	10888.8	1.01596	0.212898	0.39227	2.3788	1.25023	up
gamma-Glutamylglutamate	Amino acids and derivatives	C10H16N2O7	1116-22-9	33065.1	32954.2	32664.4	5010.11	5556.84	5613.25	1.48368	3.27841e-07	0.000475565	6.09904	2.60858	up
Alkannin	Quinones	C16H16O5	517-88-4 | 23444-65-7	88856	68628.1	78423.7	23441.9	40847.8	39145.3	1.35059	0.00542272	0.0644734	2.28073	1.1895	up
Allatostatin IV	Amino acids and derivatives	C45H68N12O12	123338-13-6	25980.5	17055	14922.4	9007.93	2147.78	6024.01	1.22694	0.0361719	0.158445	3.37363	1.7543	up
12-Hydroxydodecanoic acid	Free fatty acids	C12H24O3	505-95-3	5917.99	6524.07	6256.38	751.96	563.89	837.94	1.47578	0.000148839	0.0106106	8.68164	3.11797	up
Adenosine monophosphate	Nucleotides and derivatives	C10H14N5O7P	61-19-8	17407.1	15842.9	16243.5	41214.2	31678.7	30625.8	1.4338	0.0311839	0.148163	0.478112	-1.06458	down
Elatoside G	Triterpene Saponin	C36H56O11	171828-77-6	178071	157985	178885	46027.7	80912.2	90160.7	1.34303	0.00735049	0.0712448	2.3719	1.24604	up
Traumatic acid	Free fatty acids	C12H20O4	6402-36-4	274536	261528	268906	119474	116567	112908	1.48309	5.29286e-05	0.00700202	2.30683	1.20591	up
D-Malic acid	Organic acids	C4H6O5	636-61-3	1.9945e+06	2.07137e+06	2.0579e+06	6.39592e+06	2.40186e+06	6.18592e+06	1.16013	0.150603	0.322841	0.408695	-1.2909	down
Coniferyl alcohol	Phenolic acids	C10H12O3	32811-40-8	57101.2	82439.2	73056.5	35014.8	33036.6	27112.9	1.40953	0.0250422	0.136203	2.234	1.15963	up
28-Glucosyloleanolic acid 3-[arabinosyl-(1->2)-6-methylglucuronide]	Lactones	C48H76O18	117804-22-5	1.75412e+07	1.20099e+07	1.70716e+07	8.26452e+06	7.96501e+06	6.15935e+06	1.36985	0.0325305	0.150569	2.0824	1.05825	up
Azukisaponin VI	Triterpene Saponin	C54H86O25	82801-39-6	28631.5	747.76	996520	1.44406e+06	1.41873e+06	1.3953e+06	1.01779	0.0809681	0.232633	0.24093	-2.05332	down
FFA(18:0)	Free fatty acids	C18H36O2	57-11-4	8998.2	11798.2	8529.92	15802.9	12475.5	31088.1	1.09739	0.22003	0.399589	0.493989	-1.01745	down
1-Methyl-4-tosylpiperazine	Benzene and substituted derivatives	C12H18N2O2S	46779-48-0	10067	4025.27	8069.14	2947.18	3185.2	1725.84	1.23345	0.107499	0.267745	2.82015	1.49577	up
FFA(11:1)	Free fatty acids	C11H20O2	112-38-9	162958	168138	167529	69224.3	65598.6	63761.3	1.48276	1.65156e-06	0.00113269	2.5109	1.32821	up
Centellasaponin B	Triterpene Saponin	C42H68O16	359701-26-1	1.16969e+06	1.08682e+06	627708	135016	4171.61	148319	1.17054	0.0288263	0.143676	10.0319	3.32652	up
Apometzgerin	Ketone compounds	C17H14O7	76900-87-3	1771.91	1078.54	1734.09	77.99	120.51	174.3	1.44925	0.0233362	0.130724	12.2976	3.6203	up
(2S)-2-Isopropylmalate	Organic acids	C7H12O5	49601-06-1	24993.8	24908.3	26126.1	69593.8	59175.1	59027.8	1.473	0.0080796	0.0733315	0.404843	-1.30456	down
Liquiritin	Flavanones	C21H22O9	551-15-5	10613.7	5102.97	13057	27071.4	30529	19250.3	1.26559	0.0210341	0.124402	0.37441	-1.41731	down
Isochondrodendrine	Benzene and substituted derivatives	C36H38N2O6	477-62-3	11096.7	14467.5	6950.84	1629.82	1226.56	3932.47	1.32782	0.044414	0.176448	4.78948	2.25987	up
3'-Aenylic Acid	Nucleotides and derivatives	C10H14N5O7P	84-21-9	154205	138627	171973	89184.5	52108.1	78058.9	1.35591	0.00524842	0.0632535	2.119	1.08338	up
Deoxypodophyllotoxin	Lignans	C22H22O7	19186-35-7 | 100348-38-7	120108	137337	205874	72898.4	66703.9	85584.4	1.32615	0.0879105	0.241605	2.05749	1.04088	up
Dyphylline	Alkaloids	C10H14N4O4	479-18-5	5244.91	13459.8	14870.3	3158.68	5682.83	6476.86	1.00651	0.170872	0.344162	2.19181	1.13212	up
5-Hydroxytryptophan	Amino acids and derivatives	C11H12N2O3	56-69-9 | 114-03-4 | 72572-98-6	9205.98	8994.54	7039.75	22633.9	16264.6	14400	1.36226	0.0553825	0.196464	0.473564	-1.07837	down
Glyceollin III	Isoflavones	C20H18O5	61080-23-7	143455	139424	130146	38502.4	30620.1	30686.1	1.47539	7.32176e-05	0.00751076	4.13817	2.04899	up
Bisisodiospyrin	Quinones	C44H26O12	30276-87-0	53839.1	58836.4	64117.3	30954.5	27167.7	27435.3	1.46211	0.0040256	0.0543952	2.06636	1.04709	up
Okadaic acid	Organic acids	C44H68O13	78111-17-8	12633.3	7460.76	6755.07	350.87	3421.15	203.63	1.23001	0.034205	0.153382	6.75339	2.75561	up
5,7-Dihydroxy-6,8-dimethoxyflavone	Ketone compounds	C17H14O6	3162-45-6	25137.4	28219.4	28259.5	8215.72	9710.23	8383.62	1.47534	0.000746214	0.0242026	3.10215	1.63327	up
Hyperoside	Flavonols	C21H20O12	482-36-0	93980.9	111494	132084	45438.2	55175.3	58444.1	1.41012	0.0225628	0.128253	2.12224	1.08559	up
[(1R,2R,6S,7S,8R,10S,11S,12R,14S,16S,17R,18R)-6,7-dihydroxy-8-(hydroxymethyl)-4,18-dimethyl-5-oxo-14-phenyl-16-prop-1-en-2-yl-9,13,15,19-tetraoxahexacyclo[12.4.1.01,11.02,6.08,10.012,16]nonadec-3-en-17-yl] (2E,4E)-5-phenylpenta-2,4-dienoate	Ditepenoids	C38H38O10	34807-41-5	132739	128303	129640	21242.4	17102.7	18488.6	1.48179	4.31254e-07	0.000475565	6.87413	2.78118	up
Cytidine-5'-monophosphate	Nucleotides and derivatives	C9H14N3O8P	63-37-6	767.9	4559.95	575.07	157.88	96.77	246.44	1.23188	0.299505	0.476593	11.7802	3.55829	up
1'H-spiro[cyclopentane-1,2'-quinazolin]-4'(3'H)-one	Ketone compounds	C12H14N2O	1135-80-4	7667.37	3557.13	2653.63	2772.05	1300.6	1198.51	1.11289	0.196671	0.374976	2.63284	1.39662	up
Metronidazole	Heterocyclic compounds	C6H9N3O3	443-48-1	36465.2	33049.8	32343.4	1449.47	614.07	1040.8	1.47021	0.00106965	0.0282794	32.8116	5.03614	up
Phenoxyacetic acid	Phenolic acids	C8H8O3	122-59-8	142647	142274	141948	58499.8	50606.3	47520.7	1.47422	0.0012669	0.030268	2.72539	1.44646	up
Syringaresinol	Lignans	C22H26O8	21453-71-4	45746.7	54808.5	42998.6	11852.1	20816.9	24215.5	1.33979	0.00491154	0.0618994	2.5236	1.33548	up
Ethenodeoxyadenosine	Heterocyclic compounds	C12H13N5O3	68498-25-9	27415.9	27886	26036.2	9344.44	7475.85	7205.8	1.47137	3.39768e-05	0.0067861	3.38541	1.75933	up
lanatoside C	Cardiac glycoside	C49H76O20	17575-22-3	1.52453e+06	1.54788e+06	1.5496e+06	388572	665797	343205	1.41093	0.00836195	0.0746651	3.30716	1.72559	up
2-Hydroxybutyric acid	Organic acids	C4H8O3	3347-90-8	20489.8	14232.8	20384.9	47792.1	36835.4	46751.7	1.4074	0.00645015	0.0688582	0.419453	-1.25342	down
Glu-Val	Amino acids and derivatives	C10H18N2O5	5879-06-1	1690.42	3087.99	7303.13	1386.93	1394.14	839.77	1.12481	0.235534	0.416075	3.33667	1.73841	up
Plantagoside	Flavanones	C21H22O12	78708-33-5	22812.1	20716.8	28419.4	8270.89	12235.3	13897.9	1.3371	0.0142715	0.101863	2.09128	1.06438	up
N-Acetylglucosamine-1-phosphate	Saccharides	C8H16NO9P	6866-69-9	2093.08	1487.28	3688.78	7193.77	6417.64	6298.09	1.32699	0.0128799	0.0966214	0.365109	-1.4536	down
glyceollin II	Flavones	C20H18O5	67314-98-1	12566.2	6486.78	44449.7	48259.5	42253.8	42200.2	1.00868	0.18607	0.362364	0.478494	-1.06343	down
Tentoxin	Polyamines	C22H30N4O4	28540-82-1	121809	132901	91351.1	379075	203295	230975	1.31081	0.0973014	0.253213	0.425479	-1.23284	down
Glyzaglabrin	Heterocyclic compounds	C16H10O6	65242-64-0	27586.5	23131.3	25010.9	11439.2	12746	8649.1	1.42319	0.00129556	0.030268	2.30639	1.20563	up
N-Acetyl-L-tyrosine	Amino acids and derivatives	C11H13NO4	537-55-3	65528.5	66015.6	70534.6	6627.12	2262.32	27894.1	1.23752	0.0169306	0.111143	5.49373	2.45779	up
Asparagoside E	Heterocyclic compounds	C45H76O19	60267-25-6	431.88	610.2	2024.16	8602.13	10049.3	6724.17	1.36998	0.0062543	0.0677831	0.120834	-3.0489	down
Galactaric acid	Saccharides	C6H10O8	526-99-8	17402.2	15508.2	26024.8	178.05	28.2	718.2	1.38182	0.0264693	0.139828	63.7517	5.99439	up
Sennoside	Benzene and substituted derivatives	C42H38O20	66575-30-2	19492.2	24673.9	26332.9	61392.3	48732.2	51621.9	1.43067	0.00557869	0.0655472	0.435862	-1.19806	down
Yangambin	Lignans	C24H30O8	13060-14-5	177685	152948	171669	82417.9	70605.7	79325.6	1.46461	0.0020418	0.0380016	2.16184	1.11226	up
Gartanin	Other Flavonoids	C23H24O6	33390-42-0	276004	284910	286310	129552	112832	109094	1.47437	0.000177419	0.0111207	2.41046	1.26931	up
Homoglutathione	Amino acids and derivatives	C11H19N3O6S	18710-27-5	37270.4	48113.4	24265	97573.9	84393.6	72536.1	1.33117	0.00849148	0.075364	0.430834	-1.2148	down
2-Benzylsuccinic acid	Organic acids	C11H12O4	884-33-3	81077.6	93812.4	80357.8	54055.9	26571.5	41622.6	1.30092	0.0150628	0.104469	2.08791	1.06206	up
Swertiamarin	Monoterpenoids	C16H22O10	17388-39-5	1.40152e+06	1.39035e+06	1.34175e+06	5.3549e+06	2.32942e+06	2.22015e+06	1.19995	0.201951	0.380686	0.417349	-1.26067	down
Mubenin B	Lignans	C41H66O11	35790-94-4	38977.5	22491.8	24716.8	76245.7	63982.7	100285	1.37362	0.0243336	0.133682	0.358342	-1.48059	down
Cammaconine	Terpenoid alkaloids	C23H37NO5	32152-70-8	0.32	0.06	0.06	102.3	56.88	36.8	1.45677	0.0781341	0.229425	0.00224513	-8.79899	down
2-Methylguanosine	Nucleotides and derivatives	C11H15N5O5	2140-77-4	9510.05	5797.23	20894.8	31839.7	55011.2	52864.1	1.29127	0.0235042	0.13074	0.259114	-1.94834	down
Cepharadione B	Aporphine alkaloids	C19H15NO4	55610-02-1	47289.6	60661.2	62645.2	2032.3	1818.59	788.75	1.46451	0.007224	0.070969	36.7692	5.20043	up
Trichotomine	Benzene and substituted derivatives	C30H20N4O6	53472-14-3	27610.5	26452.3	37370.8	209569	98536.1	137147	1.41514	0.0668505	0.215239	0.205352	-2.28383	down
3-Phenylbutyric acid	Organic acids	C10H12O2	4593-90-2	51135.7	38673.8	43758	122709	120785	115145	1.46468	0.000199418	0.0114774	0.372429	-1.42496	down
Aurasperone B	Ketone compounds	C32H30O12	41689-67-2	101659	107206	102396	262972	216279	216943	1.46456	0.0133428	0.0987268	0.44709	-1.16136	down
28-Glucosylsiaresinolate 3-arabinoside	Lactones	C41H66O13	356785-71-2	56787.1	56494.2	39256.9	21643.1	16377.3	10284.8	1.36779	0.0119863	0.0929199	3.1578	1.65892	up
Glycerophospho-N-Arachidonoyl Ethanolamine	LPE	C25H44NO7P	201738-25-2	5750.61	37890.8	54611.6	199394	80460.9	85744.1	1.07105	0.136492	0.30624	0.268746	-1.89569	down
2-Benzimidazolylguanidine	Benzene and substituted derivatives	C8H9N5	5418-95-1	3186.07	4130.95	4317.32	44236.5	48338.9	41719.7	1.47938	0.00167762	0.0346952	0.0866326	-3.52895	down
Withanolide B	Others	C28H38O5	56973-41-2	10142.5	7396.66	9716.14	19813.2	17195.6	23438	1.40807	0.013362	0.0987268	0.450897	-1.14913	down
2H-Azepin-2-one, 1,1'-(1,3-phenylenedicarbonyl)bis[hexahydro-	Benzene and substituted derivatives	C20H24N2O4	7381-13-7	52184.6	52679.2	47401.4	113260	115201	111762	1.4799	3.57099e-05	0.0067861	0.447544	-1.1599	down
Tetrahydrocurcumin	Phenolic acids	C21H24O6	36062-04-1	101933	99358.2	103571	47555	42682.9	41955.2	1.4782	2.97783e-05	0.0065676	2.30619	1.20551	up
Pantetheine	Alkaloids	C11H22N2O4S	496-65-1	72981.5	67395.1	73431.4	4298.44	4704.37	4466.69	1.48446	0.000812092	0.0252263	15.8735	3.98855	up
Glepidotin C	Flavones	C19H22O3	126026-25-3	26693.2	58650.3	28983.7	15536.7	19864.1	20547.5	1.15357	0.196872	0.37512	2.04344	1.031	up
Traumatin	Free fatty acids	C12H20O3	65410-38-0	9874.87	9776.64	7493.31	2754.59	3405.43	5450.41	1.32625	0.0100436	0.0825656	2.33797	1.22526	up
Caffeoylmalic Acid	Phenolic acids	C13H12O8	53755-04-7	623450	600885	597609	51156.3	41612.3	33501.7	1.47893	3.42771e-06	0.00188995	14.4289	3.85089	up
Gambiriin C	Flavones	C30H26O11	76236-89-0	23921.7	19727.6	24579.5	46199.7	55973.1	63480.3	1.43662	0.016309	0.109441	0.411878	-1.27971	down
UDP-xylose	Nucleotides and derivatives	C14H22N2O16P2	3616-06-6	43211.8	4985.15	29243.4	2300.51	2066.34	3193.11	1.23225	0.172193	0.345561	10.2435	3.35664	up
4,5-Dihydroxyphthalic acid	Benzene and substituted derivatives	C8H6O6	63958-66-7	10162.7	10660.4	5247.2	6711.45	1792.92	1530.91	1.0966	0.0911561	0.245476	2.59786	1.37732	up
1-Hydroxypyrene	Benzene and substituted derivatives	C16H10O	5315-79-7	54983.8	55491	54803.2	144701	128850	109956	1.45837	0.0184967	0.117057	0.430965	-1.21436	down
CryptoMeridiol 11-rhaMnoside	Sesquiterpenoids	C21H38O6	349112-30-7	1839.98	1234.56	2145.6	725.16	620.19	480.35	1.38391	0.0438949	0.175222	2.85925	1.51564	up
Methionylvaline	Amino acids and derivatives	C10H20N2O3S	14486-13-6	221875	146254	261156	634335	721292	661429	1.42266	0.000571967	0.0216248	0.311982	-1.68047	down
Liquorice	Triterpene Saponin	C42H62O16	1405-86-3	8.00537e+06	8.24445e+06	8.4687e+06	421665	531057	385176	1.4818	8.04316e-05	0.00801026	18.4756	4.20755	up
2-(3,4-dihydroxyphenyl)-5,7-dihydroxy-6-[(2S,3R,4R,5S,6R)-3,4,5-trihydroxy-6-(hydroxymethyl)oxan-2-yl]-8-[(2S,3R,4S,5S)-3,4,5-trihydroxyoxan-2-yl]chromen-4-one	Flavones	C26H28O15	59952-97-5	3816.32	2412.22	4712.76	10468.1	23253.2	25745.6	1.3698	0.0732012	0.223608	0.18399	-2.4423	down
carbapenem MM22383	Heterocyclic compounds	C13H16N2O5S	65322-98-7	4073.22	1681.62	6945.05	883.4	622.25	387.64	1.31442	0.140313	0.310918	6.70784	2.74585	up
4-[2-(3-Hydroxyphenyl)ethyl]-2-[4-[2-(3-hydroxyphenyl)ethyl]phenoxy]phenol	Lignans	C28H26O4	89911-97-7	14511	13798	14072.9	33537.3	25813.8	33939.9	1.44666	0.02286	0.129111	0.454298	-1.13829	down
(1R,2R,4S)-p-Menthane-1,2,8-triol 8-glucoside	Alcohols	C16H30O8	378254-09-2	2045.77	2321.87	3264.49	13000.6	7613.88	10425.9	1.42175	0.0318128	0.148966	0.245878	-2.02399	down
Gentianose	Saccharides	C18H32O16	25954-44-3	6019.08	6388.43	5341.34	9246.53	15717.5	23749.3	1.27976	0.132253	0.301929	0.364353	-1.45659	down
[(3S)-3-Amino-4-[(3-hexylphenyl)amino]-4-oxobutyl]phosphonic acid	Others	C16H27N2O4P	909725-63-9	307675	251860	335845	458500	731346	666109	1.34694	0.0501771	0.186379	0.482437	-1.05159	down
Acetamide, 2-(dimethylamino)-N-(5-ethyl-1,3,4-thiadiazol-2-yl)-	Amines	C8H14N4OS	111750-46-0	2693.22	2718.29	4370.29	7668.22	7318.4	4954.13	1.27803	0.0365694	0.159081	0.490543	-1.02755	down
Paucin	Sesquiterpenoids	C23H32O10	26836-43-1	630.67	214.58	492.48	3213.32	3732.59	3295.94	1.41818	0.000195033	0.0114774	0.130614	-2.93662	down
Pachyrrhizone	Other Flavonoids	C20H14O7	42485-00-7 | 478-09-1	47625.8	30087.9	56027	16722.4	18427	13069	1.36777	0.0595147	0.203661	2.77365	1.47178	up
Isochlorogenic acid A	Phenolic acids	C25H24O12	2450-53-5 | 89919-62-0 | 879305-14-3	892621	905551	876467	2.30669e+06	2.11685e+06	2.07734e+06	1.48071	0.00274205	0.0446192	0.411428	-1.28129	down
3,4-Dihydroxyphthalic acid	Benzene and substituted derivatives	C8H6O6	82784-82-5	172060	234813	240271	103428	100631	76956.8	1.40523	0.0198946	0.121324	2.30288	1.20344	up
Triazamate	Lactones	C13H22N4O3S	112143-82-5 | 110895-43-7	5040.96	3150.57	2971.15	755.05	2065.77	1052.53	1.26783	0.0455947	0.177408	2.88192	1.52703	up
3-Nitrotyrosine	Amino acids and derivatives	C9H10N2O5	3604-79-3	31545.2	51450.5	36758.5	5039.52	16265.9	12769	1.28819	0.0228234	0.129111	3.5145	1.81332	up
(1S,3R,6S,7S,8R,11S,12S,16R)-7,12,16-Trimethyl-15-[(1S)-1-[(2S)-5-methyl-6-oxo-2,3-dihydropyran-2-yl]ethyl]-6-[(2R,3R,4S,5S,6R)-3,4,5-trihydroxy-6-(hydroxymethyl)oxan-2-yl]oxypentacyclo[9.7.0.01,3.03,8.012,16]octadecane-7-carboxylic acid	Organic acids	C36H54O10	124962-06-7	106585	33594	104389	8597.22	5633.01	15040.4	1.35105	0.0939009	0.248916	8.35542	3.06271	up
beta-D-Glucopyranose, 1-thio-, 1-(4-(methylsulfinyl)-N-(sulfooxy)butanimidate)	Glucosinolates	C11H21NO10S3	554-88-1	2972.59	1126.8	4526.26	1.88032e+06	1.13818e+06	1.10029e+06	1.46959	0.0326762	0.150769	0.00209422	-8.89937	down
[(1R,4Z,6R,7S)-4-ethenyl-17-hydroxy-6,7,14-trimethyl-3,8-dioxo-2,9-dioxa-14-azoniatricyclo[9.5.1.014,17]heptadeca-4,11-dien-7-yl] acetate	Pyrrole alkaloids	C21H28NO7+	33979-15-6	200203	83247.5	83470.6	31525.9	34046.2	26154.4	1.34557	0.142194	0.313608	4.00017	2.00006	up
Nisoldipine	Heterocyclic compounds	C20H24N2O6	63675-72-9	9527.32	12223.2	5019.38	30067.9	20008.6	10636.2	1.04728	0.171389	0.344416	0.440927	-1.18139	down
Justicidin B	Lignans	C21H16O6	17951-19-8	31035	59291.8	64166	13987.4	15023.7	16653	1.37901	0.0715606	0.222269	3.38325	1.75841	up
Austalide A	Heterocyclic compounds	C28H36O9	81543-01-3	20216.8	18644.7	40596.9	12057.8	12987.2	14145.6	1.17401	0.197252	0.375519	2.02749	1.01969	up
5,6-Dihydroxyflavone	Ketone compounds	C15H10O4	6665-66-3	6025.01	7353.7	9928.43	4233.8	1156.4	2527.78	1.23	0.0265867	0.140112	2.94357	1.55757	up
5S-HpEPE	Free fatty acids	C20H30O4	143292-98-2	63331.7	91963.2	52516.2	191994	110056	122555	1.2371	0.0876126	0.241236	0.489422	-1.03085	down
Pancratistatin	Alkaloids	C14H15NO8	96203-70-2	79494.2	32199.1	95673.9	19797.8	8767.2	22363.8	1.24836	0.105338	0.264489	4.07171	2.02563	up
5-Amino-2-(p-toluidino)benzenesulphonic acid	Benzene and substituted derivatives	C13H14N2O3S	91-31-6	167495	125802	147240	2805.12	41747.4	31851.7	1.17572	0.00194315	0.0371049	5.76587	2.52754	up
Apodine	Alkaloids	C21H22N2O4	57932-86-2	6490.1	5371.78	6930.95	56828.6	17734.1	67309.8	1.35206	0.112641	0.275514	0.132463	-2.91634	down
Hymenocardine	Benzene and substituted derivatives	C37H50N6O6	19771-56-3	39168.1	24503.4	26437.2	72497.9	75442.9	47696.4	1.31143	0.0379395	0.162318	0.460591	-1.11844	down
3-Phenylpropyl glucosinolate	Glucosinolates	C16H23NO9S2	76265-25-3	94978.5	142203	205438	39968.1	51665	35706.3	1.37545	0.0784522	0.229425	3.4759	1.79739	up
Phenylalanyltyrosine	Amino acids and derivatives	C18H20N2O4	17355-18-9	73001.7	80255.2	74590.6	37743.5	31736.4	36528	1.46687	0.000175939	0.0111207	2.14935	1.1039	up
5,6-DHET	Free fatty acids	C20H34O4	213382-49-1	776008	1.07006e+06	1.03675e+06	469370	513335	443765	1.41573	0.0299854	0.145989	2.02095	1.01503	up
L-Methionylglycine	Amino acids and derivatives	C7H14N2O3S	14486-03-4	3589.86	2927.01	2803.88	24581.5	17808.4	15915.2	1.46503	0.0241712	0.133107	0.159862	-2.64511	down
Acetaminosalol	Heterocyclic compounds	C15H13NO4	118-57-0	34372.4	29838.2	28217.2	9624.88	11382.7	8174.06	1.4576	0.00213507	0.0389166	3.16733	1.66327	up
4-O-Methylgalactinol	Saccharides	C13H24O11	75589-40-1	3323.29	3311.4	12360.6	24811.3	79348.8	21694	1.25563	0.194798	0.373264	0.150931	-2.72804	down
Inumakilactone A glycoside	Ketone compounds	C24H30O13	37850-48-9	69462.8	56092.8	43612.5	28298.1	21339.7	33201.6	1.31373	0.0436123	0.17441	2.04212	1.03007	up
Carnosifloside VI	Steroid	C48H80O18	109985-95-7	141139	171686	87206.6	54920.4	51265.4	50791.2	1.35124	0.0812891	0.233138	2.54835	1.34956	up
Cystathionine	Amino acids and derivatives	C7H14N2O4S	61135-95-3	1.74627e+06	1.69847e+06	1.72873e+06	6.22169e+06	5535640	5.48426e+06	1.48134	0.00338244	0.0488862	0.300057	-1.73669	down
Chikusetsusaponin III	Steroid	C47H80O17	29845-71-4	980.77	935.03	1611.8	1867.7	5491.43	3069.27	1.21541	0.158831	0.331098	0.338269	-1.56376	down
Oxiglutatione	Amino acids and derivatives	C20H32N6O12S2	27025-41-8	8620.7	9199.79	9046.17	587.48	151.76	236.39	1.44775	4.66481e-06	0.00205765	27.5378	4.78334	up
Win VI	Phenolic acids	C18H22N2O3	98034-30-1	4888.43	8186.04	11408.6	19270.7	13398.4	18940.9	1.2187	0.0278798	0.141696	0.474387	-1.07586	down
Suberylglycine	Amino acids and derivatives	C10H17NO5	60317-54-6	6394.7	8490.07	8033.05	253.78	1003.21	3047.49	1.22349	0.00506674	0.0627792	5.32418	2.41256	up
3-Indolylmethyl glucosinolate	Glucosinolates	C16H20N2O9S2	4356-52-9	90546.6	110751	87522.9	66108.4	31336.3	30033	1.27143	0.0252009	0.136562	2.26566	1.17993	up
1,6-di-O-phosphono-D-fructose	Organic acids	C6H14O12P2	4937-84-2	2541.52	2508.53	3529.45	475.67	893.04	832.89	1.41047	0.0143844	0.10217	3.89694	1.96234	up
Adenosine 5'-phosphoramidate	Nucleotides and derivatives	C10H15N6O6P	6154-31-0	645681	646540	623667	1.70371e+06	1.63867e+06	1.49038e+06	1.47903	0.00378025	0.0529355	0.396437	-1.33484	down
1,2,3,6-Tetrahydro-1-nitroso-2,3'-bipyridine	Pyridine alkaloids	C10H11N3O	71267-22-6	11021.6	5490.77	6950.5	3403.17	5572.08	883.64	1.00284	0.103994	0.262725	2.37987	1.25088	up
5-Methylcytosine	Nucleotides and derivatives	C5H7N3O	554-01-8	8006.84	5630.52	5803.7	493.97	363.35	1146.69	1.42044	0.0110499	0.087822	9.70108	3.27815	up
Ile-Leu	Amino acids and derivatives	C12H24N2O3	26462-22-6	28820.6	16830.2	21595.6	7657.42	6852.59	6945.64	1.42827	0.0477111	0.182084	3.1342	1.6481	up
Cyclofoetoside B	Steroid	C47H80O18	108333-83-1	8171.01	2581.52	7997.88	3035.32	1458.37	753.5	1.13523	0.120984	0.287377	3.57342	1.83731	up
D-erythro-Imidazoleglycerol Phosphate Monohydrate	Organic acids	C6H11N2O6P	210241-69-3	793.43	2267.21	72.97	891.5	33488.7	29143.9	1.01984	0.187203	0.363767	0.0493294	-4.34141	down
aureusidin 6-O-beta-glucoside	Flavones	C21H20O11	633-15-8	4274.4	4807	5051.56	86920.6	70975.3	86035.2	1.48233	0.00446758	0.0583086	0.0579383	-4.10934	down
2,6-Dimethoxyphenol	Phenolic acids	C8H10O3	91-10-1	5675.11	2103.83	4970.27	8598.98	8281.08	8811.61	1.16247	0.0559073	0.197444	0.496239	-1.01089	down
D-Mannitol 1-phosphate	Saccharides	C6H15O9P	15806-48-1	19123.1	17970.9	20778.4	41880.5	57163.4	53633	1.45155	0.0182162	0.115984	0.379051	-1.39953	down
Norlichexanthone	Other Flavonoids	C14H10O5	20716-98-7	3250.86	2988.91	1920.73	8573.39	5577.92	7805.86	1.37134	0.0218643	0.126899	0.371655	-1.42796	down
13-HDoHE	Free fatty acids	C22H32O3	90780-53-3	28703.1	20636.3	25569.5	55696.7	36551.4	58060.8	1.31952	0.0537095	0.193354	0.498366	-1.00472	down
Exserhilone	Ketone compounds	C20H22N2O6S2	99572-22-2	721351	1.11775e+06	1.10606e+06	2.21612e+06	1.98533e+06	1.89618e+06	1.37443	0.00387019	0.0533482	0.483001	-1.0499	down
3,4-Dimethoxycinnamic acid	Phenolic acids	C11H12O4	14737-89-4	555637	545873	546021	228081	185283	175860	1.46796	0.00146199	0.0327353	2.7961	1.48342	up
(3Z)-3-[(3,4-dihydroxyphenyl)-hydroxymethylidene]-6,6-dimethyl-5,7-bis(3-methylbut-2-enyl)-1-(5-methyl-2-prop-1-en-2-ylhex-5-enyl)bicyclo[3.3.1]nonane-2,4,9-trione	Ketone compounds	C38H50O6	52617-32-0	122236	118647	115486	13779.1	28185.5	22177.9	1.44349	0.00033374	0.015103	5.5559	2.47402	up
L-cystathionine	Amino acids and derivatives	C7H14N2O4S	56-88-2	97990.8	103473	90719.7	212776	191018	188921	1.46843	0.00155139	0.033407	0.492957	-1.02047	down
Tyrosyl-Valine	Amino acids and derivatives	C14H20N2O4	17355-09-8	962.79	949.14	1774.27	2627.19	2676.63	2264.1	1.29333	0.0256775	0.137694	0.487082	-1.03776	down
DL-threo-3-isopropylmalic acid	Organic acids	C7H12O5	113473-21-5	5769.85	3777.78	7680.98	1748.37	2041.82	2784.9	1.31565	0.0785569	0.229425	2.62029	1.38972	up
Saicar	Nucleotides and derivatives	C13H19N4O12P	3031-95-6	1617.16	880.64	1719.48	4811.87	5455.18	1443.9	1.02774	0.177802	0.352991	0.360114	-1.47347	down
Bruceoside A	Lactones	C32H42O16	63306-30-9	42756.2	75994.5	29788.1	133363	178226	193668	1.35176	0.00768819	0.071493	0.293987	-1.76618	down
Cysteinyldopa	Amino acids and derivatives	C12H16N2O6S	19641-92-0	28475.5	28626.7	33808.3	3875.15	5904.92	23068.1	1.14693	0.0764631	0.227737	2.7676	1.46863	up
17R-hydroxy-4Z,7Z,10Z,13Z,15E,19Z-docosahexaenoic acid	Free fatty acids	C22H32O3	155976-53-7	167923	190146	141554	66119.5	55402.5	53739.2	1.45408	0.0117885	0.0918708	2.85074	1.51133	up
Plumieride	Monoterpenoids	C21H26O12	511-89-7	3.77	18.73	3.75	494.1	468.06	470.64	1.44176	8.40482e-06	0.00308947	0.0183208	-5.77038	down
N,N-dimethylsphingosine	SPH	C20H41NO2	122314-67-4	11583.7	13126.4	18602.9	2608.97	2193.91	906.83	1.40731	0.022629	0.128464	7.58584	2.92331	up
cis-4-Octenedioic acid	Free fatty acids	C8H12O4	38561-68-1	9140.39	8335.81	9413.78	3071.83	3980.34	4692.94	1.41989	0.00151801	0.0333132	2.28946	1.19501	up
Metallibure	Amines	C7H14N4S2	926-93-2	4159.68	169.02	854.01	14913.8	12459.1	4737.39	1.15048	0.0840662	0.236641	0.161403	-2.63126	down
Djenkolic acid	Organic acids	C7H14N2O4S2	498-59-9	381544	413926	408491	141670	119253	116338	1.47555	4.01329e-05	0.0067861	3.19132	1.67415	up
17-HDoHE	Free fatty acids	C22H32O3	90780-52-2	3954.63	1598.41	6117.31	15087.8	11178.7	13858.2	1.27531	0.00576644	0.0660862	0.290852	-1.78164	down
4-Methylesculetin	Coumarins	C10H8O4	529-84-0	268633	268773	243322	597059	554853	967718	1.39492	0.0759731	0.227332	0.368332	-1.44092	down
8(R)-Hydroperoxylinoleic acid	Free fatty acids	C18H32O4	143343-95-7	26582.7	29786.3	26460.5	158837	153388	134738	1.48084	0.00303674	0.0470632	0.185316	-2.43194	down
N-Phenethylcinnamamide	Amines	C17H17NO	55030-23-4	21077	23786.6	20765	52577.4	46124.6	41879.5	1.45407	0.00991682	0.0824006	0.466836	-1.09901	down
1-Propenyl propyl sulfide	Others	C6H12S	33922-70-2	2338.61	1619.71	2297.22	262.65	797.18	149.99	1.30764	0.00577074	0.0660862	5.17064	2.37034	up
L-Alanyl-L-methionine	Amino acids and derivatives	C8H16N2O3S	14486-05-6	50016.4	30866.6	38760.6	13573.8	15629.1	6338.8	1.3314	0.0210146	0.124402	3.36629	1.75116	up
Thr-Phe	Amino acids and derivatives	C13H18N2O4	16875-27-7	64012.3	62086.1	62484.4	9364.69	18222	14216.5	1.43957	0.00179381	0.0361302	4.5112	2.17351	up
Glu-Asn-Gln-Glu	Amino acids and derivatives	C19H30N6O11	-	304560	298281	289850	136264	126566	89602.4	1.4321	0.00353761	0.0503367	2.53294	1.34081	up
kaempferol 3-O-beta-D-glucopyranosyl-7-O-alpha-L-rhamnopyranoside	Flavonols	C27H30O15	-	213738	210305	206104	1.60285e+06	1.59119e+06	1.53363e+06	1.48479	0.000213707	0.0116378	0.133289	-2.90737	down
N(4)-Acetylsulfamethazine	Benzene and substituted derivatives	C14H16N4O3S	-	318041	300673	296394	120488	110794	114137	1.48157	0.000237859	0.0123435	2.64927	1.4056	up
Galb1-4GlcNAcb1-3Galb1-4Glcb-Sp	Saccharides	C28H48N4O21	-	307298	310458	300817	571931	778551	506419	1.39116	0.0622074	0.208445	0.494681	-1.01543	down
Glu-Tyr-Asn-Lys	Amino acids and derivatives	C24H36N6O9	-	145052	190912	161325	453836	502320	539850	1.464	0.00117735	0.0293492	0.33241	-1.58896	down
Kaempferol 3-[6''-(3-hydroxy-3-methylglutaryl)glucoside]-7-glucoside	Flavonols	C33H38O20	-	211426	204058	197654	11181.8	10474.9	10666.9	1.48468	0.000408192	0.0176523	18.9688	4.24556	up
Met-HoPhe-OH	Heterocyclic compounds	C20H22N2O6S	-	21414.9	21923.3	28124.9	59714.8	50309.9	44496	1.41428	0.0122611	0.0942184	0.462482	-1.11253	down
5,4'-DIMETHOXY-7-HYDROXYFLAVONE	Flavones	C17H14O5	-	204.95	159.25	350.7	499.59	345.3	1359.66	1.08323	0.254117	0.435136	0.324284	-1.62467	down
Val-His-Phe-Glu	Amino acids and derivatives	C25H34N6O7	-	206911	250482	270998	10997.6	74182.8	64044.4	1.23679	0.00209692	0.0383797	4.88116	2.28723	up
His-Phe-Arg-Asp	Amino acids and derivatives	C25H35N9O7	-	4236.98	2337.89	5087.61	14073.3	5372	7948.83	1.11045	0.170837	0.344162	0.425729	-1.23199	down
TyrMe-Ser-OH	Amino acids and derivatives	C19H20N2O8	-	385286	268869	396121	128141	171586	132066	1.40135	0.0268413	0.140195	2.43236	1.28236	up
TyrMe-Asp-OH	Amino acids and derivatives	C20H20N2O9	-	4106.79	2715.04	1859.71	18082.6	14901.2	16068.7	1.43666	0.000523957	0.0204148	0.176985	-2.4983	down
1-heptadecanoyl-sn-glycerol 3-phosphate	PA	C20H41O7P	-	9721.39	2449.61	1835.04	89.72	11.22	482.85	1.25359	0.219008	0.398532	23.9916	4.58446	up
Lys-Gln-Ser-Glu	Amino acids and derivatives	C19H34N6O9	-	687793	607668	583808	253442	240758	206447	1.46621	0.00208471	0.0383153	2.68219	1.42341	up
Asn-Thr-Gln-Glu	Amino acids and derivatives	C18H30N6O10	-	27173.9	18010.2	30901.8	79542.1	78518.1	90230.3	1.42917	0.000430976	0.0181051	0.306439	-1.70633	down
Gal1-3Gal1-4[Fuc1-3]GlcNAcSp	Saccharides	C28H48N4O20	-	556069	532757	552704	1.00018e+06	877506	1.42709e+06	1.36445	0.0793432	0.230252	0.496714	-1.00951	down
Ala-His-Tyr-Glu	Amino acids and derivatives	C23H30N6O8	-	236006	232394	241433	35019	127637	118132	1.16981	0.038858	0.165152	2.528	1.338	up
Ile-Ala-Gln-Asp	Amino acids and derivatives	C18H31N5O8	-	1164.24	992.58	941.58	485.54	422.37	605.95	1.40504	0.00419459	0.0560413	2.04669	1.03329	up
Thr-TyrMe-OH	Amino acids and derivatives	C20H22N2O8	-	40982	25419.9	25246	9672.69	18291.5	9153.46	1.27818	0.0524755	0.190353	2.46912	1.30399	up
4-methyl-n-(2-oxo-2,5,6,7-tetrahydro-1h-cyclopenta[b]pyridin-4-yl)benzenesulfonamide	Benzene and substituted derivatives	C15H16N2O3S	-	24763.8	218701	30150	12934.5	16539.2	15422.1	1.00935	0.354381	0.529448	6.09444	2.60749	up
Ser-Thr-Arg-Asp	Amino acids and derivatives	C17H31N7O9	-	3088.33	4289.1	1908.07	6026.98	24328.7	24499.3	1.25727	0.129747	0.298378	0.169274	-2.56257	down
Asp-Gln-Ala-Asp	Amino acids and derivatives	C16H25N5O10	-	84186	26287.6	46470.5	149755	109011	108541	1.19173	0.0344334	0.153763	0.427283	-1.22674	down
His-Asp-Tyr-Lys	Amino acids and derivatives	C25H35N7O8	-	2283.73	2339.54	2891.36	92.12	136.85	1362.72	1.19079	0.0260484	0.1386	4.72116	2.23914	up
Ile-Lys-Ala-Arg	Amino acids and derivatives	C21H42N8O5	-	4144.74	10488	8323.51	4104.11	4737.85	1691.61	1.0174	0.14258	0.314229	2.17934	1.12389	up
Ser-Val-Asn-Glu	Amino acids and derivatives	C17H29N5O9	-	33600.2	7371.26	30858.3	87649.9	89870.3	77199.8	1.22787	0.00827039	0.0741477	0.281995	-1.82626	down
(1E,4Z,6E)-5-hydroxy-1,7-bis(4-hydroxyphenyl)hepta-1,4,6-trien-3-one	Phenolic acids	C19H16O4	-	41907.6	62163.8	45887.1	129694	111512	121005	1.42883	0.00107707	0.0282794	0.414009	-1.27227	down
Abu-Met-OH	Amino acids and derivatives	C14H18N2O6S	-	347045	344922	356622	78667.8	198866	123870	1.31711	0.0243968	0.133682	2.6123	1.38532	up
Acetoxy-10-gingerol	Benzene and substituted derivatives	C23H36O5	-	3.54089e+06	3.40486e+06	3.49801e+06	634559	600171	574266	1.48412	1.89113e-05	0.00556119	5.77323	2.52938	up
Tyr-Ile-Asn-Glu	Amino acids and derivatives	C24H35N5O9	-	606029	638893	625313	748.7	10081.7	6899.67	1.41505	8.3825e-05	0.00801026	105.484	6.72088	up
3-[5,7-Dihydroxy-2-(4-methoxyphenyl)-4-oxo-2,3-dihydrochromen-3-yl]-5,7-dihydroxy-2-(4-methoxyphenyl)-2,3-dihydrochromen-4-one	Benzene and substituted derivatives	C32H26O10	-	2717.44	6373.11	4049.06	96200	77857.2	74885.2	1.46331	0.00606522	0.0668842	0.0527817	-4.24382	down
NCGC00381046-01_C41H66O14_9,19-Cyclolanost-24-en-26-oic acid, 3-[(2-O-hexopyranosylpentopyranosyl)oxy]-12,15-dihydroxy-, (3beta,8xi,9beta,24E)-	Organic acids	C41H66O14	-	533.26	1447.47	1439.46	5736.91	17902.7	16549.5	1.37623	0.0852027	0.23847	0.0851024	-3.55466	down
8-[1-(2,4-dihydroxyphenyl)-2-hydroxy-3-(3-hydroxyphenyl)propyl]-2-(4-hydroxy-3-methoxyphenyl)-3,4-dihydro-2H-1-benzopyran-3,5,7-triol	Benzene and substituted derivatives	C31H30O10	-	39973	44792.7	42428.2	14537.2	13601.1	12557.3	1.47862	0.000634808	0.0220614	3.12549	1.64408	up
6-[(2-{4-[(3-{[3,4-dihydroxy-4-({[(2E)-3-(4-hydroxyphenyl)prop-2-enoyl]oxy}methyl)oxolan-2-yl]oxy}-4,5-dihydroxy-6-(hydroxymethyl)oxan-2-yl)oxy]phenyl}-4-oxo-3,4-dihydro-2H-1-benzopyran-7-yl)oxy]-3,4,5-trihydroxyoxane-2-carboxylic acid	Organic acids	C41H44O21	-	3427.84	2644.46	3951.84	240.97	1422.9	1075.83	1.19374	0.00947832	0.0800076	3.65885	1.87139	up
Ile-Thr-His-Asp	Amino acids and derivatives	C20H32N6O8	-	4346.45	1598.62	739.67	2895.9	8532.34	8616.5	1.04773	0.1286	0.297616	0.333491	-1.58428	down
5-[4-[(E)-3-carboxy-3-hydroxyprop-1-enyl]-4-hydroxy-3,3,5-trimethylcyclohexyl]oxy-3-hydroxy-3-methyl-5-oxopentanoic acid	Organic acids	C19H30O9	-	9876.45	8497.33	6550.93	2378.35	5303.94	3241.37	1.26821	0.023256	0.130512	2.28172	1.19012	up
NCGC00179866-03_C35H56O9_9,19-Cyclolanost-24-en-26-oic acid, 12,15-dihydroxy-3-(pentopyranosyloxy)-, (24E)-	Organic acids	C35H56O9	-	1742.76	485.36	1448.29	4810.74	5003.07	2040.56	1.15568	0.0891859	0.242374	0.310131	-1.68905	down
Lysylpyridinoline	Alcohols	C18H28N4O7	-	68595.3	69562	61722	227380	185715	191633	1.47223	0.00748193	0.0712775	0.330528	-1.59716	down
1,5-Naphthalenediamine	Benzene and substituted derivatives	C10H10N2	-	1607.47	1417.56	1269.93	4138.04	2576.54	2742.48	1.36729	0.0686694	0.218603	0.454154	-1.13875	down
28-Glucosyloleanolic acid 3-[rhamnosyl-(1->2)-galactosyl-(1->3)-glucuronide]	Lactones	C54H84O24	-	863608	914156	873614	2.37733e+06	2.22303e+06	2.08623e+06	1.47893	0.00302926	0.0470632	0.396522	-1.33453	down
4-Hydroxyphenyl 2-O-[5-O-(4-hydroxy-3,5-dimethoxybenzoyl)-D-apio-beta-D-furanosyl]-beta-D-glucopyranoside	Benzene and substituted derivatives	C26H32O15	-	57017.8	60434.5	53036.8	264436	104528	111026	1.24855	0.186843	0.363548	0.355193	-1.49333	down
3-(1-Methyl-2-Oxo-2,3-Dihydro-1h-Imidazo[4,5-B]pyridin-6-Yl)benzamide	Amines	C14H12N4O2	-	2635.05	1717.99	2364.47	7149.5	6142.45	5410.47	1.4243	0.00558734	0.0655472	0.359179	-1.47723	down
[(2S,3R,4S,5R,6R)-6-[5,7-dihydroxy-2-(4-methoxyphenyl)-8-(3-methylbut-2-enyl)-4-oxochromen-3-yl]oxy-5-hydroxy-2-methyl-4-[[(2R,3R,4S,5S,6R)-3,4,5-trihydroxy-6-(hydroxymethyl)oxan-2-yl]oxymethyl]oxan-3-yl] acetate	Lactones	C36H44O16	-	66570.8	91320.6	102961	34095.1	27836.9	42323.7	1.38527	0.0272241	0.140692	2.50204	1.32311	up
5,7-dihydroxy-6,8-bis[3,4,5-trihydroxy-6-(hydroxymethyl)oxan-2-yl]-2-(2,4,5-trihydroxyphenyl)-4H-chromen-4-one	Ketone compounds	C27H30O17	-	158435	145459	146471	31402.9	32904.9	23277.8	1.47158	4.20733e-05	0.0067861	5.14199	2.36233	up
5,7-dihydroxy-2-(4-hydroxy-3-methoxyphenyl)-6-[(2R,3S,4S,6S)-4-hydroxy-6-methyl-5-oxo-3-[(2S,3R,4R,5R,6S)-3,4,5-trihydroxy-6-methyloxan-2-yl]oxyoxan-2-yl]chromen-4-one	Flavones	C28H30O14	-	52396.1	25722.4	54401	16209.2	12259.8	12227.1	1.35069	0.0775235	0.22904	3.25632	1.70324	up
2-[[4-[4,6-dihydroxy-3-(3-methylbut-2-enyl)-2-[3,4,5-trihydroxy-6-(hydroxymethyl)oxan-2-yl]oxyphenyl]-3-hydroxy-2-(4-hydroxyphenyl)-5-methoxy-3,4-dihydro-2H-chromen-7-yl]oxy]-6-(hydroxymethyl)oxane-3,4,5-triol	Benzene and substituted derivatives	C39H48O18	-	59194.3	69943.2	65979.6	21342.1	34738.1	19474.6	1.3883	0.0038659	0.0533482	2.58246	1.36874	up
1-[2,4-dihydroxy-6-methoxy-3-(3-methylbut-2-en-1-yl)phenyl]-3-phenylpropan-1-one	Ketone compounds	C21H24O4	-	31478.8	31082.3	27849.9	4650.51	11823	8851.96	1.37063	0.00238331	0.0410656	3.56996	1.83591	up
Bis(glutathionyl)spermine disulfide	Amino acids and derivatives	C30H54N10O10S2	-	49673	26035.2	55810.2	99317.1	103572	98411	1.30506	0.0220498	0.127306	0.436503	-1.19594	down
6-[3,7-dihydroxy-2-(3-hydroxyphenyl)-3,4-dihydro-2H-1-benzopyran-4-yl]-2-(3,4-dihydroxyphenyl)-8-[2-(3,4-dihydroxyphenyl)-3,7-dihydroxy-3,4-dihydro-2H-1-benzopyran-4-yl]-3,4-dihydro-2H-1-benzopyran-3,5,7-triol	Benzene and substituted derivatives	C45H38O15	-	586975	525102	552981	121017	99248.7	81497	1.4713	9.56333e-05	0.00827134	5.51778	2.46409	up
8-(3,3-DMA)-3-methylgalangin	Flavones	C21H20O5	-	121062	117520	282067	47990.1	48633.8	65368.1	1.29891	0.157085	0.32936	3.21403	1.68439	up
7-Oxocallitrisic acid, methyl ester	Lactones	C21H28O3	-	75694.1	74614.2	68888.1	25063.4	22588.3	13976.5	1.42993	0.000508237	0.0201967	3.55676	1.83056	up
Hordatine B glucoside	Heterocyclic compounds	C35H50N8O10	-	40697.2	47744.2	43430.6	13564.2	20157.4	7489.79	1.3442	0.00469805	0.0605938	3.1999	1.67803	up
Scleroglucan	Saccharides	C24H44O20P2	-	30110	31737.6	25327.2	17995.7	12399	9455.42	1.33434	0.00888178	0.0766684	2.18757	1.12933	up
Solstitialin deriv 4704	Lactones	C17H22O6	-	12826.3	26928.9	17328.8	7445.5	9371.97	4060.56	1.24636	0.0868998	0.240172	2.73417	1.4511	up
2-{[hydroxy(2,4,5-trihydroxyphenyl)methylidene]amino}acetic acid	Organic acids	C9H9NO6	-	28127.8	27974.8	26615.7	14214.5	12371.4	6072.58	1.31149	0.0181105	0.115709	2.53283	1.34075	up
PS(DiMe(11,3)/DiMe(11,5))	PS	C48H82NO12P	-	17239	13555.4	16891.5	5720.1	6090.79	8053.22	1.42403	0.00480336	0.0608829	2.40061	1.2634	up
2-(3,4-dihydroxyphenyl)-8-[1-(2,4-dihydroxyphenyl)-2-hydroxy-3-(3-hydroxyphenyl)propyl]-3,4-dihydro-2H-1-benzopyran-3,5,7-triol	Benzene and substituted derivatives	C30H28O10	-	50065.7	50009.6	72469.5	12931.2	26145	32635.2	1.24311	0.0262411	0.139122	2.4061	1.2667	up
5,7-dihydroxy-2-(3-hydroxyphenyl)-6-[3,4,5-trihydroxy-6-(hydroxymethyl)oxan-2-yl]-8-(3,4,5-trihydroxyoxan-2-yl)-4H-chromen-4-one	Ketone compounds	C26H28O14	-	171281	130707	82391.9	427892	417900	422990	1.40532	0.00694928	0.0697416	0.302952	-1.72284	down
6-{[6-(3,4-dihydroxy-6-methyl-5-oxooxan-2-yl)-2-(3,4-dihydroxyphenyl)-7-hydroxy-4-oxo-4H-chromen-5-yl]oxy}-3,4,5-trihydroxyoxane-2-carboxylic acid	Organic acids	C27H26O16	-	336562	343580	334956	804381	710596	659946	1.46755	0.0115236	0.0902853	0.466728	-1.09934	down
Abyssinone VI	Ketone compounds	C25H28O4	-	17778.3	17392.2	26770.9	50296.2	59851	57891.4	1.42283	0.00112956	0.028635	0.368614	-1.43982	down
2-(2,4-dihydroxyphenyl)-3-(3,7-dimethylocta-2,6-dien-1-yl)-6-[(3,3-dimethyloxiran-2-yl)methyl]-5,7-dihydroxy-3,4-dihydro-2H-1-benzopyran-4-one	Others	C30H36O7	-	74465.9	23844	31690.5	16409.6	22443.8	10235.4	1.09611	0.224855	0.4051	2.64827	1.40505	up
Trihexosylceramide (d18:1/18:0)	Sphingolipids	C54H101NO18	-	93099.6	90007.9	91071.7	25332.8	61510.9	47437	1.22866	0.0464485	0.179187	2.04184	1.02987	up
(5Z)-1-phenyl-5-(3,4,5-trimethoxybenzylidene)pyrimidine-2,4,6(1H,3H,5H)-trione	Organic acids	C20H18N2O6	-	19353.5	18481.6	13746.5	1402.05	257.7	404.82	1.42325	0.0087444	0.0760799	24.9842	4.64294	up
{[12-(6,11-dihydroxy-2,2,5-trimethyl-10-oxo-3,4,5,10-tetrahydro-2H-1-oxa-5-azatetraphen-4-yl)-6,11-dihydroxy-2,5-dimethyl-10-oxo-5,10-dihydro-2H-1-oxa-5-azatetraphen-2-yl]methoxy}sulfonic acid	Organic acids	C38H34N2O12S	-	18783.9	14055.3	18778	53895.5	78635.6	70941	1.45108	0.016713	0.110692	0.253681	-1.97891	down
2-Methoxyestradiol-17beta 3-sulfate	Lactones	C19H26O6S	-	4216.38	4813.41	7675.56	2707.99	1663.82	3936.02	1.13228	0.102952	0.26103	2.0108	1.00777	up
2-(1H-indole-3-carbonylamino)acetic acid	Organic acids	C11H10N2O3	-	2696.53	1844.73	2827.76	1111.09	504.26	279.95	1.29562	0.0110442	0.087822	3.88805	1.95905	up
3,4,5-trihydroxy-6-[(6-hydroxy-4-methyl-2-oxo-2H-chromen-7-yl)oxy]oxane-2-carboxylic acid	Organic acids	C16H16O10	-	26738.6	26203.1	19575.7	3726.04	1216.43	717.95	1.39904	0.00478461	0.0608829	12.8113	3.67935	up
3-(3,7-dimethylocta-2,6-dien-1-yl)-5,7-dihydroxy-6-(3-methylbut-2-en-1-yl)-2-(2,4,5-trihydroxyphenyl)-4H-chromen-4-one	Others	C30H34O7	-	44138.8	42672.1	30624.4	112444	95714.4	117525	1.43947	0.00176903	0.0357945	0.360581	-1.4716	down
6-[3,7-dihydroxy-2-(3-hydroxyphenyl)-3,4-dihydro-2H-1-benzopyran-4-yl]-8-[2-(3,4-dihydroxyphenyl)-3,7-dihydroxy-3,4-dihydro-2H-1-benzopyran-4-yl]-2-(3-hydroxyphenyl)-3,4-dihydro-2H-1-benzopyran-3,5,7-triol	Benzene and substituted derivatives	C45H38O14	-	107294	105610	105174	10324.1	11269	13872	1.48011	1.79752e-06	0.00113269	8.96878	3.16491	up
Pgp(18:3(6Z,9Z,12Z)/18:3(6Z,9Z,12Z))	PG-P	C42H72O13P2	-	36409.2	33727.2	36901.1	756.03	359.05	1290.76	1.45892	0.000369129	0.0162823	44.4907	5.47543	up
(2R,3S)-3-[3-(5-ethyl-2-hydroxyphenyl)-4-hydroxyphenyl]-2-(hydroxymethyl)-4-prop-2-enyl-6-(4-prop-2-enylphenoxy)-2,3-dihydro-1-benzofuran-7-ol	Benzene and substituted derivatives	C35H34O6	-	103506	105243	72456.6	11754	9492.72	7102.66	1.46478	0.0144683	0.102269	9.91926	3.31023	up
Cannabisin G	Lignans	C36H36N2O8	-	175196	259013	274888	81597.1	81066.1	75747.8	1.43552	0.0363056	0.158602	2.97426	1.57253	up
[4-(5,7-dihydroxy-4-oxo-3,4-dihydro-2H-1-benzopyran-2-yl)-5-hydroxy-9,13,13-trimethyl-8-oxatetracyclo[7.4.1.0(2),.0(1)(2),(1)]tetradeca-2(7),3,5-trien-10-yl]oxidanesulfonic acid	Organic acids	C25H26O10S	-	38545.3	41265.4	34445	2172.65	4759.24	2174.88	1.45446	0.000855683	0.0261114	12.5462	3.64918	up
6-{[3-(3,4-dihydroxy-5-methoxyphenyl)prop-2-enoyl]oxy}-3,4,5-trihydroxyoxane-2-carboxylic acid	Benzene and substituted derivatives	C16H18O11	-	75081.4	78653	75530.1	7799.11	7746.43	5955.21	1.48082	1.09957e-05	0.00373094	10.6631	3.41455	up
2-(3,4-dihydroxyphenyl)-4-[3,5,7-trihydroxy-2-(4-hydroxy-3-methoxyphenyl)-3,4-dihydro-2H-1-benzopyran-8-yl]-8-[3,4,5-trihydroxy-6-(hydroxymethyl)oxan-2-yl]-3,4-dihydro-2H-1-benzopyran-3,5,7-triol	Benzene and substituted derivatives	C37H38O17	-	165866	176442	154498	421938	415799	410072	1.48	4.27268e-05	0.0067861	0.398143	-1.32864	down
Quinol glucuronide	Organic acids	C12H14O8	-	673760	540610	555349	1.58386e+06	1.48221e+06	1.38134e+06	1.46353	0.00041877	0.0179339	0.397922	-1.32944	down
2'-Norberbamunine	Isoquinoline alkaloids	C35H38N2O6	-	7549.87	60816	49050.4	5242.38	4484.46	4918.08	1.18619	0.16803	0.342347	8.01754	3.00316	up
({6-[5,7-dihydroxy-2-(3-hydroxy-4-methoxyphenyl)-4-oxo-8-[3,4,5-trihydroxy-6-(hydroxymethyl)oxan-2-yl]-4H-chromen-3-yl]-3,4,5-trihydroxyoxan-2-yl}methoxy)sulfonic acid	Organic acids	C28H32O19S	-	20.14	59.87	184.86	461.56	119.9	802.09	1.065	0.193337	0.371266	0.191442	-2.38502	down
(E)-2-methyl-6-(4,4,8,10,14-pentamethyl-3-oxo-5,6,7,9,11,15,16,17-octahydrocyclopenta[a]phenanthren-17-yl)hept-2-enoic acid	Organic acids	C30H44O3	-	797.07	1222.51	824.66	3527.55	1421.75	1916.81	1.20116	0.164428	0.337973	0.414243	-1.27145	down
6-[(2,2-dimethyl-2H-chromen-5-yl)oxy]-3,4,5-trihydroxyoxane-2-carboxylic acid	Organic acids	C17H20O8	-	34024.2	37370.6	52143.7	133036	107882	115669	1.43319	0.00154841	0.033407	0.346447	-1.52929	down
Arg-Phe-Tyr	Amino acids and derivatives	C24H32N6O5	-	3318.39	2640.41	3001.7	34716.3	37169.3	9325.55	1.35588	0.113678	0.277341	0.110336	-3.18003	down
{4-[3-(5-methoxy-2,2-dimethyl-2H-chromen-6-yl)propanoyl]phenyl}oxidanesulfonic acid	Organic acids	C21H22O7S	-	3832.85	1855.14	4217.64	1894.57	217.29	988.65	1.06966	0.0703221	0.221481	3.19484	1.67574	up
2-(3-hydroxyphenyl)-4-[3,5,7-trihydroxy-2-(4-hydroxy-3-methoxyphenyl)-3,4-dihydro-2H-1-benzopyran-8-yl]-8-[3,4,5-trihydroxy-6-(hydroxymethyl)oxan-2-yl]-3,4-dihydro-2H-1-benzopyran-3,5,7-triol	Benzene and substituted derivatives	C37H38O16	-	8139.11	16383.6	6875.14	1186.09	4361.26	3214.97	1.20878	0.116578	0.281328	3.58328	1.84128	up
Tyraminoporphine	Aporphine alkaloids	C27H24N2O5	-	41782.3	31145.8	51682.3	109595	130955	102393	1.41338	0.00339057	0.0488862	0.363356	-1.46054	down
3,4,5-trihydroxy-6-[(4-methoxy-1-benzofuran-6-yl)oxy]oxane-2-carboxylic acid	Organic acids	C15H16O9	-	3172.11	1633.52	1751.46	14650.6	11276.1	5821.98	1.35662	0.0774636	0.229026	0.206531	-2.27557	down
3,4,5-trihydroxy-6-{[5-hydroxy-2-(3-hydroxyphenyl)-4-oxo-4H-chromen-7-yl]oxy}oxane-2-carboxylic acid	Organic acids	C21H18O11	-	1450.02	4086	1765.14	34739.1	6290.67	15590.9	1.26846	0.187527	0.364077	0.128949	-2.95513	down
8-[1-(2,4-dihydroxyphenyl)-3-(3,4-dihydroxyphenyl)-2-hydroxypropyl]-2-(3-hydroxyphenyl)-3,4-dihydro-2H-1-benzopyran-3,5,7-triol	Benzene and substituted derivatives	C30H28O10	-	7939.9	9411.76	7645.57	31043.1	31111.5	28933.9	1.47711	2.86456e-05	0.0065676	0.274428	-1.8655	down
His-Glu-Lys	Amino acids and derivatives	C17H28N6O6	-	251727	234319	245322	751763	755201	674838	1.48041	0.00217837	0.039085	0.335213	-1.57685	down
({1-[2,4-dihydroxy-5-(3-methylbut-2-en-1-yl)phenyl]-3-[4-hydroxy-3-(3-methylbut-2-en-1-yl)phenyl]-1-oxopropan-2-yl}oxy)sulfonic acid	Organic acids	C25H30O8S	-	1028.12	2694.05	872.44	9284.34	5471.26	3014.6	1.22153	0.127259	0.296094	0.258557	-1.95145	down
Asn-Asn-Asn	Amino acids and derivatives	C12H20N6O7	-	58231.8	38096.7	39605.7	172215	120194	122401	1.41479	0.0209011	0.124402	0.327703	-1.60954	down
3-Oxododecanoic acid	Organic acids	C12H22O3	-	885772	865307	957221	238306	187557	214586	1.47723	0.000195913	0.0114774	4.22875	2.08023	up
5,7-Dihydroxy-2-(4-hydroxyphenyl)-6,8-dimethoxy-2,3-dihydrochromen-4-one	Benzene and substituted derivatives	C17H16O7	-	10585.6	22038.8	6356.48	34846.2	23208.9	24094.6	1.1099	0.0774668	0.229026	0.47451	-1.07549	down
3,4,5-trihydroxy-6-{2-hydroxy-4-[3-(4-methoxy-1-benzofuran-5-yl)-3-oxopropanoyl]phenoxy}oxane-2-carboxylic acid	Organic acids	C24H22O12	-	7396.1	2042.15	3472.69	18826.6	13271.6	5278.5	1.05456	0.162704	0.335839	0.345427	-1.53355	down
5,7-dihydroxy-2-(4-hydroxy-3-methoxyphenyl)-3,6-dimethoxy-3,4-dihydro-2H-1-benzopyran-4-one	Benzene and substituted derivatives	C18H18O8	-	2782.09	2810.88	2600.22	1961.5	1122.76	638.03	1.20027	0.057419	0.200694	2.20112	1.13823	up
[(1S,2R,5S,6R,7S,8R,9R,12R)-12-acetyloxy-8-benzoyloxy-7-hydroxy-2,6,10,10-tetramethyl-11-oxatricyclo[7.2.1.01,6]dodecan-5-yl] benzoate	Benzene and substituted derivatives	C31H36O8	-	2102.97	10687.5	7543.1	20144	36166.7	27985.1	1.24184	0.0257251	0.137694	0.241217	-2.0516	down
3,4,5-trihydroxy-6-({3-oxo-3-[(3,4,5,6-tetrahydroxyoxan-2-yl)methoxy]propanoyl}oxy)oxane-2-carboxylic acid	Organic acids	C15H22O15	-	1935.31	1426.55	1080.36	399.55	343.9	803.08	1.29068	0.0394133	0.16664	2.87238	1.52225	up
Glu-Ile-Val	Amino acids and derivatives	C16H29N3O6	-	141.97	26.44	184.21	341.13	628.25	598.06	1.19546	0.0289862	0.144113	0.224966	-2.15222	down
({8-[2-(2,4-dihydroxyphenyl)-5,7-dihydroxy-6-(3-methylbut-2-en-1-yl)-4-oxo-4H-chromen-3-yl]-2,6-dimethylocta-2,6-dien-4-yl}oxy)sulfonic acid	Others	C30H34O10S	-	3614.02	4926.97	5289.82	2203.25	2122.99	736.76	1.22658	0.0138961	0.100768	2.73174	1.44982	up
6,7-dihydroxy-3-(2,3,6-trihydroxy-4-methoxyphenyl)-3,4-dihydro-2H-1-benzopyran-4-one	Benzene and substituted derivatives	C16H14O8	-	6025.08	4730.65	5527.46	2503.03	2100.03	1696.41	1.4314	0.00337032	0.0488862	2.58485	1.37008	up
3,4,5-trihydroxy-6-{[5-hydroxy-2-(4-hydroxyphenyl)-7-methoxy-4-oxo-8-[3,4,5-trihydroxy-6-(hydroxymethyl)oxan-2-yl]-4H-chromen-6-yl]oxy}oxane-2-carboxylic acid	Organic acids	C28H30O17	-	39689.7	17732.7	81243.1	137839	87603.4	99616.5	1.09734	0.0632944	0.210552	0.426586	-1.22909	down
3,4,5-trihydroxy-6-[2-hydroxy-4-(prop-2-en-1-yl)phenoxy]oxane-2-carboxylic acid	Organic acids	C15H18O8	-	213115	210904	204848	59559.2	48052.8	48323.2	1.47735	1.65866e-05	0.00522597	4.03287	2.01181	up
Disialyllactose	Saccharides	C34H56N2O27	-	2734.73	105.61	2841.99	17030.8	18565.7	21932.1	1.2003	0.00127383	0.030268	0.098774	-3.33972	down
6-{[5,7-dihydroxy-2-(3-hydroxyphenyl)-4-oxo-8-[3,4,5-trihydroxy-6-(hydroxymethyl)oxan-2-yl]-4H-chromen-6-yl]oxy}-3,4,5-trihydroxyoxane-2-carboxylic acid	Organic acids	C27H28O17	-	13369	16651.1	14614.2	8298.37	8868.85	1830.96	1.06251	0.047058	0.180185	2.3494	1.23229	up
D-Gal alpha 1->6D-Gal alpha 1->6D-Glucose	Saccharides	C18H32O16	-	1553.41	448.69	1643.14	41702.4	49382	33312.6	1.44352	0.0125839	0.0950966	0.0293033	-5.09279	down
Tetrahydrosappanone A trimethyl ether	Ketone compounds	C19H22O5	-	1012.5	5700.85	318.49	10248.4	6032.02	14863.2	1.1355	0.0674705	0.216288	0.225788	-2.14696	down
3-(3-hydroxyphenyl)-2-phenyl-4-[(E)-2-phenylethenyl]-2,3-dihydro-1-benzofuran-6-ol	Benzene and substituted derivatives	C28H22O3	-	51530.9	51541.5	49998.4	18398.9	20039.6	8764.83	1.36748	0.00868786	0.076036	3.2428	1.69724	up
Gln-Tyr-Gln	Amino acids and derivatives	C19H27N5O7	-	21976.9	16768.5	17098.2	43579.4	26947.2	41283	1.32047	0.0582488	0.20222	0.499452	-1.00158	down
3,4,5-trihydroxy-6-(3-hydroxyphenoxy)oxane-2-carboxylic acid	Organic acids	C12H14O8	-	242471	216205	242455	564192	434022	446484	1.43825	0.0229053	0.129122	0.485313	-1.04301	down
(10-hydroxy-1,6-dimethyl-9-propan-2-yl-5,12-dioxatricyclo[9.1.0.04,6]dodecan-8-yl) (E)-3-phenylprop-2-enoate	Lactones	C24H32O5	-	2912.9	863.1	2805.64	3227.73	5842.14	7143.48	1.07784	0.0892329	0.242374	0.40594	-1.30066	down
3,4,5-trihydroxy-6-[3-[(E)-2-[2-hydroxy-4-[3,4,5-trihydroxy-6-(hydroxymethyl)oxan-2-yl]oxyphenyl]ethenyl]-5-[3,4,5-trihydroxy-6-(hydroxymethyl)oxan-2-yl]oxyphenoxy]oxane-2-carboxylic acid	Organic acids	C32H40O20	-	15595.6	3398.98	18390.6	71088.4	68087.9	61727.1	1.29134	0.00138384	0.0314645	0.186085	-2.42596	down
N-lactoyl-Tryptophan	Tryptamines	C14H16N2O4	-	22518.3	23567.9	24241.8	12526.7	7515.85	12677.4	1.36045	0.0123658	0.0945329	2.14939	1.10393	up
6-{3,5-dihydroxy-2-methoxy-4-[3-(4-methoxyphenyl)prop-2-enoyl]phenoxy}-3,4,5-trihydroxyoxane-2-carboxylic acid	Benzene and substituted derivatives	C23H24O12	-	435793	438617	433135	2.27174e+06	1.26534e+06	2.02557e+06	1.43961	0.0426998	0.172797	0.235058	-2.08891	down
2-amino-4-({1-[(carboxymethyl)-C-hydroxycarbonimidoyl]-2-{[1-hydroxy-3-(4-hydroxy-3-methoxyphenyl)propan-2-yl]sulfanyl}ethyl}-C-hydroxycarbonimidoyl)butanoic acid	Organic acids	C20H29N3O9S	-	155996	153571	145919	351279	305886	300491	1.46989	0.00746189	0.0712448	0.475626	-1.0721	down
Sterequinone D	Benzene and substituted derivatives	C20H16O3	-	540.02	1182.76	967.13	1659.96	1413.63	2321.07	1.18014	0.0593461	0.203661	0.498625	-1.00397	down
Vitexin-2''-O-glucoside	Flavones	C27H30O16	-	9093.73	7338.27	8178.5	1763.19	784	1517.68	1.43133	0.000973333	0.0273947	6.05444	2.59799	up
3,4,5-trihydroxy-6-({5-hydroxy-4-oxo-2-phenyl-6,8-bis[3,4,5-trihydroxy-6-(hydroxymethyl)oxan-2-yl]-3,4-dihydro-2H-1-benzopyran-7-yl}oxy)oxane-2-carboxylic acid	Organic acids	C33H40O20	-	589005	589900	557595	1.28422e+06	1.16249e+06	1.13774e+06	1.47533	0.00371726	0.0523861	0.484453	-1.04557	down
8-[3,7-dihydroxy-2-(3-hydroxyphenyl)-3,4-dihydro-2H-1-benzopyran-4-yl]-2-(3-hydroxyphenyl)-3,4-dihydro-2H-1-benzopyran-3,5,7-triol	Benzene and substituted derivatives	C30H26O9	-	4144.56	5048.83	3505.35	332.39	3650.48	1095.7	1.02434	0.111252	0.27354	2.50046	1.32219	up
GalNAc1-4[Fuc1-3]GlcNAcSp	Saccharides	C24H41N5O15	-	40672	58039.9	39211.3	19178.9	21027.4	17246.7	1.41404	0.0434036	0.17389	2.40063	1.26341	up
{[5-hydroxy-8-methyl-6-(2-methylpropanoyl)-2-oxo-4-phenyl-2H,8H-pyrano[2,3-f]chromen-8-yl]methoxy}sulfonic acid	Organic acids	C24H22O9S	-	2086.97	3545.58	6419.09	46052.3	43905.7	46480.2	1.43704	4.44429e-05	0.0067861	0.0883304	-3.50095	down
5,7-dihydroxy-2-(4-hydroxy-3-methoxyphenyl)-8-(3,4,5-trihydroxyoxan-2-yl)-4H-chromen-4-one	Ketone compounds	C21H20O10	-	23549.9	14914.1	18123	7057.63	11600.3	5988.46	1.29619	0.0307285	0.147812	2.29596	1.1991	up
3,4,5-trihydroxy-6-({7-methoxy-4-oxo-2-phenyl-8-[3,4,5-trihydroxy-6-(hydroxymethyl)oxan-2-yl]-4H-chromen-5-yl}oxy)oxane-2-carboxylic acid	Organic acids	C28H30O15	-	58800.5	59202.9	50333.6	128862	109027	121709	1.45947	0.00244168	0.0419075	0.468127	-1.09503	down
3,4,5-Trihydroxy-6-[3-(4-hydroxy-3-methoxyphenyl)propanoyloxy]oxane-2-carboxylic acid	Organic acids	C16H20O10	-	2169.35	3347.81	6160.08	16128.4	13791	8962.16	1.2969	0.0305559	0.147464	0.300329	-1.73538	down
1,3,4-Trihydroxy-5-oxocyclohexane-1-carboxylic acid	Organic acids	C7H10O6	-	3.15236e+06	8.29516e+06	8.30213e+06	2.69432e+06	2.56955e+06	2.42925e+06	1.18408	0.143618	0.314741	2.56718	1.36019	up
Dihydrogambogic acid	Organic acids	C38H46O8	-	22671	13916.6	37555.2	12150.8	2591.81	10753.5	1.0696	0.129043	0.298015	2.908	1.54003	up
myricetin-3-O-hexoside	Flavonols	C21H20O13	-	321620	284900	327468	740245	583174	601335	1.44285	0.0165231	0.110225	0.485251	-1.0432	down
Lys-Met-OH	Amino acids and derivatives	C11H23N3O3S	-	2180.11	1577.72	2577.59	4632.32	7478.96	6394.63	1.38937	0.028587	0.143187	0.342346	-1.54647	down
Eriocarpin	Heterocyclic compounds	C29H38O11	-	16389.2	14808.5	12345.2	5602.28	1626.81	7876.43	1.1692	0.0169489	0.111143	2.88258	1.52736	up
12-Dehydrotetracycline	Benzene and substituted derivatives	C22H22N2O8	-	62388	40979.8	34007.8	15422.2	18425.4	14688.4	1.38685	0.0715487	0.222269	2.83039	1.501	up
Atractyloside C	Sesquiterpenoids	C21H36O7	-	66567.4	58082.5	62650.3	107747	143889	137948	1.43358	0.0222526	0.127743	0.480771	-1.05658	down
6-{[2-(3,4-dihydroxyphenyl)-7-hydroxy-4-oxo-6,8-bis[3,4,5-trihydroxy-6-(hydroxymethyl)oxan-2-yl]-4H-chromen-5-yl]oxy}-3,4,5-trihydroxyoxane-2-carboxylic acid	Organic acids	C33H38O22	-	53072.4	52099.2	53192.9	2134.5	1017.6	2358.92	1.46747	1.16529e-07	0.0004521	28.736	4.84479	up
5-hydroxy-4-(3-hydroxyphenyl)-8,8-dimethyl-6-(2-methylpropanoyl)-2H,8H-pyrano[2,3-f]chromen-2-one	Ketone compounds	C24H22O6	-	3788.03	2403.9	14059.9	16612.8	14765.3	14543	1.06863	0.14145	0.312437	0.441012	-1.18111	down
3,5-Dihydroxy-2-(4-hydroxyphenyl)-7-[(3,4,5-trihydroxy-6-methyltetrahydro-2H-pyran-2-yl)oxy]-4H-1-benzopyran-4-one	Ketone compounds	C21H20O10	-	24821.1	23491.3	15553.5	64598	54366.3	41669.3	1.36996	0.0254742	0.137277	0.397587	-1.33066	down
6-(5-{5,7-dihydroxy-4-oxo-6,8-bis[3,4,5-trihydroxy-6-(hydroxymethyl)oxan-2-yl]-4H-chromen-2-yl}-2,4-dihydroxyphenoxy)-3,4,5-trihydroxyoxane-2-carboxylic acid	Organic acids	C33H38O23	-	10539.2	9287.72	10082.2	455.94	783.96	1448.24	1.43431	5.94979e-05	0.00729014	11.1263	3.4759	up
2',4',6'-Trihydroxy-3',5'-diprenyldihydrochalcone	Ketone compounds	C25H30O4	-	25708	24449.7	33705.7	61548.8	69593.6	60665.7	1.43579	0.00089532	0.0264059	0.437225	-1.19355	down
CID 131823275	PG	C31H61O10P	-	53176.4	48748.5	53237.1	15630	18393.4	9445.5	1.41901	0.000919447	0.0266821	3.56949	1.83572	up
3,4,5-trihydroxy-6-[5-hydroxy-4-(6-hydroxy-3-oxo-2,3-dihydro-1-benzofuran-2-yl)-3-methoxy-2-(3-methylbut-2-en-1-yl)phenoxy]oxane-2-carboxylic acid	Organic acids	C26H28O12	-	281055	267367	266558	440548	937482	422549	1.20575	0.190799	0.368161	0.452621	-1.14362	down
[2-hydroxy-1-(6-hydroxy-1-oxo-1H-isochromen-3-yl)butoxy]sulfonic acid	Organic acids	C13H14O8S	-	32645.8	27574.6	40391.6	4290.91	17148.9	18029.5	1.11677	0.0257583	0.137694	2.54912	1.35	up
6-{[3-(6,7-dimethoxy-2H-1,3-benzodioxol-5-yl)oxiran-2-yl]methoxy}-3,4,5-trihydroxyoxane-2-carboxylic acid	Organic acids	C18H22O12	-	13760.7	23402.1	26045.2	61190.7	107090	117608	1.38929	0.0449528	0.177042	0.221093	-2.17728	down
6-[3,4,5-trihydroxy-6-(hydroxymethyl)oxan-2-yl]-2-(2,4,5-trihydroxyphenyl)-3,4-dihydro-2H-1-benzopyran-3,5,7-triol	Benzene and substituted derivatives	C21H24O12	-	219066	230953	218494	97609.2	106623	104337	1.47964	4.9717e-05	0.00685318	2.16649	1.11536	up
6-(2-{6-[2,4-dihydroxy-3-(3-methylbut-2-en-1-yl)benzoyl]-5-(2,4-dihydroxyphenyl)-3-methylcyclohex-2-en-1-yl}-5-[(E)-2-(2,4-dihydroxyphenyl)ethenyl]-3-hydroxyphenoxy)-3,4,5-trihydroxyoxane-2-carboxylic acid	Organic acids	C45H46O15	-	379097	377801	379460	720598	685529	941348	1.43209	0.0371551	0.160363	0.484077	-1.04669	down
Pro-Thr-Val-Asn-Cys	Amino acids and derivatives	C21H36N6O8S	-	44162.1	18718.5	30449.5	9655.14	1254.11	19162.5	1.00106	0.0863562	0.239707	3.10358	1.63393	up
(2S,3R,4S,5S,6R)-2-[2-[1-hydroxy-3-(4-hydroxy-3-methoxyphenyl)propan-2-yl]-4-[(E)-3-hydroxyprop-1-enyl]-6-methoxyphenoxy]-6-(hydroxymethyl)oxane-3,4,5-triol	Flavones	C26H34O11	-	17750.8	26232.4	35168.9	34203.6	59488.6	68126.2	1.15146	0.0958632	0.251249	0.489141	-1.03168	down
Tyr-Gln-Asn-Glu	Amino acids and derivatives	C23H32N6O10	-	5194.72	15211.7	7514.22	4896.9	1134	3229.74	1.09231	0.166409	0.340301	3.01498	1.59215	up
CID 73093432	Ketone compounds	C27H30O16	-	309810	293836	306570	66109.4	54470.5	66106.2	1.47985	4.37611e-06	0.00205765	4.87565	2.28559	up
Oleandomycin(1+)	Heterocyclic compounds	C35H62NO12+	-	43619.5	44782.8	36984.3	29246.2	5951.76	1134	1.07465	0.0665775	0.214882	3.45114	1.78707	up
6-(4-Ethyl-2,6-dihydroxyphenoxy)-3,4,5-trihydroxyoxane-2-carboxylic acid	Organic acids	C14H18O9	-	507165	497148	470492	217653	44719	122716	1.27131	0.0150132	0.104289	3.82978	1.93726	up
Val-Gln-Met-Met-Thr	Amino acids and derivatives	C24H44N6O8S2	-	69833.8	44351.9	48079.6	17077.3	6691.58	12818.1	1.37729	0.0229205	0.129122	4.43505	2.14895	up
5,7-dihydroxy-2-phenyl-8-[3,4,5-trihydroxy-6-(hydroxymethyl)oxan-2-yl]-3,4-dihydro-2H-1-benzopyran-4-one	Benzene and substituted derivatives	C21H22O9	-	8792.83	9043.94	9950.01	21973.4	18700.2	24120.6	1.45642	0.0127088	0.0954997	0.428846	-1.22147	down
H-1152 Glycyl Dihydrochloride	Organic acids	C18H24N4O3S	-	4828.38	5394.65	17351.4	1.22549e+06	120900	1.04115e+06	1.37724	0.147868	0.3202	0.0115493	-6.43605	down
Laricitrin 3-glucoside	Flavones	C22H22O13	-	20076.6	15844.9	17654.4	40310.8	38505.8	36779.1	1.45887	0.000247822	0.0124221	0.463477	-1.10943	down
6-(3-{5,7-dihydroxy-3-[(3,4,5-trihydroxyoxan-2-yl)oxy]-5H-chromen-2-yl}phenoxy)-3,4,5-trihydroxyoxane-2-carboxylic acid	Organic acids	C26H27O15	-	36087.4	22356.7	21432.9	71828.3	64886.1	70400.5	1.40414	0.00512683	0.0629929	0.385666	-1.37458	down
Ala-Asp-Tyr	Amino acids and derivatives	C16H21N3O7	-	13613.3	13156.1	8027.24	611.55	1012.89	3737.41	1.31173	0.0158825	0.107546	6.48967	2.69815	up
3,4,5-trihydroxy-6-({5-hydroxy-4-oxo-2-phenyl-8-[3,4,5-trihydroxy-6-(hydroxymethyl)oxan-2-yl]-4H-chromen-7-yl}oxy)oxane-2-carboxylic acid	Organic acids	C27H28O15	-	54467.9	23731.5	49344.6	14426.1	14207.4	3665.86	1.21318	0.0648828	0.212313	3.94881	1.98142	up
8-[5,7-Dihydroxy-2-(4-hydroxyphenyl)-4-oxo-2,3-dihydrochromen-3-yl]-5-hydroxy-2-(4-hydroxy-3-methoxyphenyl)-7-[3,4,5-trihydroxy-6-(hydroxymethyl)oxan-2-yl]oxy-2,3-dihydrochromen-4-one	Benzene and substituted derivatives	C37H34O16	-	8182.68	4393.56	6915.01	18801	15034.9	17494.7	1.3804	0.00248722	0.0425238	0.37972	-1.39699	down
6-{[6-(2-carboxyethyl)-5-methoxy-2H-1,3-benzodioxol-4-yl]oxy}-3,4,5-trihydroxyoxane-2-carboxylic acid	Organic acids	C17H20O12	-	808088	568632	487325	140511	129196	128197	1.45531	0.0364901	0.159049	4.68466	2.22794	up
6-[2-(carboxymethyl)-5,6-dihydroxy-3-methoxy-4-(3-methylbut-2-en-1-yl)phenoxy]-3,4,5-trihydroxyoxane-2-carboxylic acid	Organic acids	C20H26O12	-	5598.16	9394.59	4487.4	18065.5	9836.75	12921.9	1.19479	0.0776931	0.229234	0.477173	-1.06742	down
6-{[2-(3,4-dihydroxyphenyl)-5-hydroxy-4-oxo-3,6-bis[3,4,5-trihydroxy-6-(hydroxymethyl)oxan-2-yl]-4H-chromen-7-yl]oxy}-3,4,5-trihydroxyoxane-2-carboxylic acid	Organic acids	C33H38O22	-	396960	401398	412619	16967.8	12357.5	14864.6	1.48277	4.6905e-05	0.0067861	27.404	4.77632	up
6-{1-carboxy-2-[(6-{[5,7-dihydroxy-2-(4-hydroxyphenyl)-4-oxo-4H-chromen-3-yl]oxy}-3,4,5-trihydroxyoxan-2-yl)methoxy]-2-oxoethyl}-3,4,5-trihydroxyoxane-2-carboxylic acid	Organic acids	C30H30O20	-	149593	137800	140413	7154.66	7801.66	7847.63	1.48439	0.000671704	0.0227914	18.7602	4.2296	up
(1S,4aS,11R,12R,12aR)-3-carbamoyl-1-(dimethylazaniumyl)-4a,7,11,12-tetrahydroxy-11-methyl-4,5,6-trioxo-1,4,4a,5,6,11,12,12a-octahydrotetracen-2-olate	Lactones	C22H22N2O9	-	11531	2648.47	5532.97	57191.4	53738.4	53252	1.39222	0.000624887	0.022051	0.120065	-3.05811	down
3,4,5-trihydroxy-6-{4-[(1E)-3-(4-hydroxy-2-methoxyphenyl)prop-1-en-1-yl]phenoxy}oxane-2-carboxylic acid	Organic acids	C22H24O9	-	191713	122848	182137	48500.4	74864.9	76418.4	1.35542	0.029906	0.145763	2.48618	1.31393	up
3,4,5-trihydroxy-6-{[2-(2-hydroxypropan-2-yl)-6-(2-methylbut-3-en-2-yl)-7-oxo-2H,3H,7H-furo[3,2-g]chromen-3-yl]oxy}oxane-2-carboxylic acid	Organic acids	C25H30O11	-	15453.7	18598.2	15564.1	8768.17	6736.35	8923.86	1.41939	0.00391713	0.0536598	2.03108	1.02225	up
Trp-HoPhe-OH	Amino acids and derivatives	C27H25N3O6	-	151.96	453.81	582.15	4080.5	478.44	1437.14	1.02156	0.274305	0.455557	0.198116	-2.33558	down
1-(2,4-dihydroxy-5-methoxyphenyl)-2-(2,4,5-trihydroxyphenyl)propan-1-one	Ketone compounds	C16H16O7	-	30128.1	21783.1	24358.6	13160.1	13771.5	7847.27	1.32551	0.0130242	0.097208	2.19299	1.1329	up
Viniferin	Benzene and substituted derivatives	C28H22O6	-	81059.2	64379.9	79358.1	53965.4	30498.2	26004.4	1.26498	0.027883	0.141696	2.03495	1.025	up
2-(2,4-dihydroxyphenyl)-3-(3,7-dimethylocta-2,6-dien-1-yl)-6-[(3,3-dimethyloxiran-2-yl)methyl]-5,7-dihydroxy-4H-chromen-4-one	Others	C30H34O7	-	4252.1	6899.31	5737.83	27011.7	27940.2	27834.4	1.46242	0.000321063	0.0149075	0.20401	-2.29329	down
Scillaren A	Cardiac glycoside	C36H52O13	-	59123.8	46847.2	65274.6	18952.9	6010.45	6884.07	1.37307	0.00306724	0.0470632	5.37706	2.42682	up
Lignans	Lignans	C22H22O8	-	62183.5	85747.6	85564.5	28912.2	14706.6	24629.5	1.39523	0.00791681	0.0727522	3.42127	1.77453	up
N(6)-(dimethylallyl)adenosine 5'-diphosphate	Nucleotides and derivatives	C15H23N5O10P2	-	397876	375834	383946	825061	837685	889382	1.48132	0.000716934	0.0236899	0.453604	-1.14049	down
PS(22:6(4Z,7Z,10Z,13Z,16Z,19Z)/20:5(5Z,8Z,11Z,14Z,17Z))	PS	C48H72NO10P	-	76634	158290	95376.9	94339.7	28338	12023.9	1.01851	0.138133	0.308104	2.4521	1.29402	up
Tyr-Asp-Ile-Lys	Amino acids and derivatives	C25H39N5O8	-	724404	738784	618831	40877.8	3354.17	115654	1.2535	0.00024156	0.0123898	13.0219	3.70287	up
LysoPA(i-14:0/0:0)	LPA	C17H35O7P	-	30990	27609	26880.6	14635.9	10193.3	17491.2	1.35153	0.00797499	0.0729827	2.01983	1.01423	up
Val-Tyr-Gln-Lys	Amino acids and derivatives	C25H40N6O7	-	37861.2	23014.5	44194.3	22963	9598.25	8110.44	1.19669	0.0566931	0.198945	2.58337	1.36925	up
3,4,5-Trihydroxy-6-[2,4,5-trihydroxy-6-[(3,4,5-trihydroxy-6-methyloxan-2-yl)oxymethyl]oxan-3-yl]oxyoxane-2-carboxylic acid	Organic acids	C18H30O16	-	4576.43	1823.07	3181.61	16053.5	13768.5	11105	1.38679	0.00684221	0.0694593	0.234103	-2.09479	down
3,4,5-trihydroxy-6-{[1-(4-methoxyphenyl)-4-methyl-3-oxopentan-2-yl]oxy}oxane-2-carboxylic acid	Organic acids	C19H26O9	-	35567.5	32043.7	32931.7	7218.93	8960.89	11179.3	1.45638	0.00010184	0.00861858	3.67493	1.87772	up
h-gamma-Glu-leu-oh	Amino acids and derivatives	C11H20N2O5	-	13194.2	7106.12	2557.24	16124.7	16903.5	19814	1.09139	0.0694627	0.219981	0.432562	-1.20902	down
(1R,3R,8R,12S,13R,17R,18Z,20Z,24R,25S,26S)-12-hydroxy-17-[(1R)-1-hydroxyethyl]-5,13,25-trimethylspiro[2,10,16,23-tetraoxatetracyclo[22.2.1.03,8.08,25]heptacosa-4,18,20-triene-26,2'-oxirane]-11,22-dione	Sesquiterpenoids	C29H40O9	-	90427.7	99610.5	155640	59105.1	41068.9	37306.8	1.34222	0.0644655	0.211777	2.51438	1.3302	up
6-[1-(2H-1,3-benzodioxol-5-yl)-3-(6-hydroxy-4-methoxy-1-benzofuran-5-yl)-1,3-dioxopropan-2-yl]-3,4,5-trihydroxyoxane-2-carboxylic acid	Organic acids	C25H22O13	-	1467.46	1281.38	961.13	6002.33	4050.9	3639.66	1.42159	0.0400967	0.168284	0.270941	-1.88395	down
Gln-Phe-Glu-Lys	Amino acids and derivatives	C25H38N6O8	-	22828	25332.1	20446.2	5721.09	10365.9	8641.8	1.39781	0.00172216	0.0350067	2.77435	1.47215	up
PC(22:5(7Z,10Z,13Z,16Z,19Z)/20:4(5Z,8Z,11Z,14Z))	PC	C50H82NO8P	-	93846.5	96711.1	121667	66833.7	42479.2	41318.8	1.34505	0.0114369	0.0900642	2.07277	1.05156	up
Ser-Asp-Thr-Glu	Amino acids and derivatives	C16H26N4O11	-	241659	168751	181585	587979	496693	651789	1.44114	0.00510808	0.0629378	0.34092	-1.55249	down
({8-[2-(2,4-dihydroxyphenyl)-5,7-dihydroxy-6-(3-methylbut-2-en-1-yl)-4-oxo-3,4-dihydro-2H-1-benzopyran-3-yl]-2,6-dimethylocta-2,6-dien-4-yl}oxy)sulfonic acid	Others	C30H36O10S	-	6138.32	15437.7	17063.4	63925.2	39533.8	18897.4	1.12763	0.158234	0.330478	0.315794	-1.66294	down
1,3,2-Dioxaphospholane, 2-hydroxy-4-[[(9Z)-9-octadecen-1-yloxy]methyl]-, 2-oxide, (4R)-	Organic acids	C21H41O5P	-	3295.22	4107.77	3977.82	523.65	1961.18	1031.65	1.2776	0.0102416	0.0838141	3.23642	1.6944	up
3,4,5-trihydroxy-6-{3-[(1E)-5-oxo-7-phenylhepta-1,3-dien-1-yl]phenoxy}oxane-2-carboxylic acid	Benzene and substituted derivatives	C25H26O8	-	20070.4	115722	18142.4	7629.18	5233.69	11735.5	1.1237	0.312466	0.488755	6.25793	2.64569	up
6-{4-[3-(3,7-dimethylocta-2,6-dien-1-yl)-7-hydroxy-4-oxo-4H-chromen-2-yl]-3-hydroxyphenoxy}-3,4,5-trihydroxyoxane-2-carboxylic acid	Organic acids	C31H34O11	-	32222.2	28781.7	28199.2	63390.1	83986.9	32848.9	1.11002	0.176997	0.352329	0.494952	-1.01464	down
Leu-Met-OH	Amino acids and derivatives	C11H22N2O3S	-	30061.5	37641.8	45347.1	95650.4	81026.1	66085.3	1.36879	0.0205202	0.123654	0.465684	-1.10258	down
Echinocandin B, 1-((4R,5R)-4,5-dihydroxy-N(sup 2)-(1-oxohexadecyl)-L-ornithine)-(9CI)	Amino acids and derivatives	C51H82N8O17	-	224669	46157	115303	1.02708e+06	791115	750046	1.3532	0.00403247	0.0543952	0.150348	-2.73362	down
3,4,5-Trihydroxy-6-[1-methoxy-1,3-dioxo-3-[[3,4,5-trihydroxy-6-[5-hydroxy-3-(4-methoxyphenyl)-4-oxochromen-7-yl]oxyoxan-2-yl]methoxy]propan-2-yl]oxane-2-carboxylic acid	Organic acids	C32H34O19	-	10916.9	20198.9	8579.01	74159.6	38537	51409.4	1.36125	0.0457741	0.177581	0.241885	-2.04761	down
CID 101635263	MG	C33H60O14	-	7204.7	8819.26	3983.45	3751.66	2238.02	1159.72	1.17883	0.0749827	0.226012	2.79847	1.48464	up
[(1,3-diphenylbut-3-en-1-yl)oxy]sulfonic acid	Organic acids	C16H16O4S	-	9877.11	33348.7	27987.1	112462	94322.6	94948.9	1.33188	0.00131317	0.0303267	0.236013	-2.08306	down
Lys-Asp-Leu-Glu	Amino acids and derivatives	C21H37N5O9	-	343869	354130	353503	996269	972114	948933	1.48406	0.000246269	0.0124221	0.360434	-1.47219	down
2-Carboxy-D-arabinitol	Saccharides	C6H12O7	-	12977.1	38539.7	33407.5	9812.4	12452.4	1694.24	1.06327	0.106204	0.265721	3.54456	1.82561	up
8-(1-hydroxy-2-{[(2E)-3-(4-hydroxyphenyl)prop-2-enoyl]oxy}propan-2-yl)-2-oxo-2H,8H,9H-furo[2,3-h]chromen-9-yl 3-methylbut-2-enoate	Lactones	C28H26O9	-	86729.3	68717.7	51702.7	47115.6	19222.4	32927.9	1.17457	0.0525418	0.190437	2.08682	1.0613	up
1-Vaccenoyl-2-palmitoleoyl-sn-glycero-3-phosphoethanolamine	PE	C39H74NO8P	-	17988.2	14717.9	20339.9	4183.49	1914.88	16491.3	1.03431	0.142943	0.314282	2.34825	1.23158	up
1-Palmitoyl-2-(5-hydroxy-8-oxo-6-octenedioyl)-sn-glycero-3-phosphatidylcholine	PC	C32H60NO11P	-	10513.4	13215.8	9602.26	3785.05	3136.29	5229.66	1.40232	0.00938064	0.0796074	2.74311	1.45581	up
dTDP-4-(methylamino)-2,3,4,6-tetradeoxy-alpha-D-glucose	Nucleotides and derivatives	C17H29N3O12P2	-	30881.8	46077.5	46631.1	567064	534443	571126	1.47662	6.44613e-05	0.00751076	0.0738897	-3.75848	down
3,4,5-trihydroxy-6-{4-[3-(5-hydroxy-2,2-dimethyl-2H-chromen-6-yl)prop-2-enoyl]phenoxy}oxane-2-carboxylic acid	Benzene and substituted derivatives	C26H26O10	-	1.24336e+06	1.26186e+06	1.07506e+06	5.30983e+06	4.36895e+06	4.33439e+06	1.47411	0.00680813	0.0694593	0.255494	-1.96864	down
Pgp(16:1(9Z)/20:4(5Z,8Z,11Z,14Z))	PG-P	C42H74O13P2	-	48018.9	54228.6	51250	4770.77	5955.54	3139.64	1.46724	0.000265249	0.0130002	11.0701	3.4686	up
{4-[3-(5-hydroxy-2,2-dimethyl-2H-chromen-6-yl)propanoyl]phenyl}oxidanesulfonic acid	Organic acids	C20H20O7S	-	371.61	1075.29	1753.35	9560.9	8202.8	6617.74	1.36393	0.00588745	0.0660862	0.131258	-2.92953	down
Isodonal	Lactones	C22H28O7	-	425.05	1473.55	617.36	4892.66	3809.42	4284.96	1.36825	0.00148831	0.0331562	0.193729	-2.36789	down
1-pentadecanoyl-2-(9Z,12Z-octadecadienoyl)-sn-glycerol	DG	C36H66O5	-	3260.76	2911.01	4064.22	8604.33	5759.64	6824.02	1.36725	0.0335846	0.153039	0.483103	-1.0496	down
6-[3-(1,3-Benzodioxol-5-yl)-3-oxopropanoyl]oxy-3,4,5-trihydroxyoxane-2-carboxylic acid	Organic acids	C16H16O11	-	12720.3	12530.5	10888.2	5147.42	4379.87	4178.22	1.46479	0.00150089	0.0332685	2.63682	1.3988	up
Cys-Asn-His	Amino acids and derivatives	C13H20N6O5S1	-	6357.23	6602.05	13190.9	32233.3	18745.8	25064	1.31751	0.0308435	0.148042	0.343886	-1.54	down
2-amino-4-({1-[(carboxymethyl)-C-hydroxycarbonimidoyl]-2-[(4-{3-[2-(2,4-dihydroxyphenyl)-2-oxoethyl]-4,6-dihydroxy-2-methoxyphenyl}-3-hydroxy-2-methylbutan-2-yl)sulfanyl]ethyl}-C-hydroxycarbonimidoyl)butanoic acid	Organic acids	C30H39N3O13S	-	12258.4	14587.5	8077.46	42981.4	40218.7	36578.8	1.42819	0.000443162	0.0184414	0.291565	-1.77811	down
TyrMe-Tyr-OH	Amino acids and derivatives	C25H24N2O8	-	3420.6	7464.19	4809.33	17744.1	8713.23	12479.4	1.23627	0.080249	0.231313	0.403067	-1.31091	down
Flavone base + 3O, O-HexA, C-Hex, C-Hex	Organic acids	C33H38O21	-	139597	155459	165135	405972	428263	391844	1.47511	8.71346e-05	0.00801026	0.375336	-1.41375	down
6-(3-{8-[3,7-dihydroxy-2-(3-hydroxyphenyl)-3,4-dihydro-2H-1-benzopyran-4-yl]-3,5,7-trihydroxy-3,4-dihydro-2H-1-benzopyran-2-yl}phenoxy)-3,4,5-trihydroxyoxane-2-carboxylic acid	Organic acids	C36H34O15	-	57081.5	54283.1	58257.4	18014.1	36432.5	21171.7	1.32761	0.0272389	0.140692	2.24313	1.16552	up
3,4,5-trihydroxy-6-({5-hydroxy-4-oxo-6,8-bis[3,4,5-trihydroxy-6-(hydroxymethyl)oxan-2-yl]-2-(2,4,5-trihydroxyphenyl)-4H-chromen-7-yl}oxy)oxane-2-carboxylic acid	Organic acids	C33H38O23	-	201649	257895	222582	631778	470595	458115	1.42001	0.0268005	0.140195	0.437123	-1.19389	down

## Sheet: Roots
Compounds	Class II	Formula	CAS	R-Se-1	R-Se-2	R-Se-3	R-CK-1	R-CK-2	R-CK-3	VIP	P-value	FDR	Fold_Change	Log2FC	Type
Val-Phe	Amino acids and derivatives	C14H20N2O3	3918-92-1	18471	9576.61	8587.82	38509	53821.5	44612.7	1.48763	0.00502291	0.0678486	0.267523	-1.90227	down
Dihydromethysticin	Benzene and substituted derivatives	C15H16O5	19902-91-1	12708	12921.4	13029.1	4159.71	1028.39	3850.55	1.39341	0.00953683	0.089076	4.27702	2.09661	up
Eurycomalactone	Ketone compounds	C19H24O6	23062-24-0	615.59	115.15	505.41	11250.2	15450	11214.2	1.5236	0.0122193	0.100417	0.0326037	-4.93882	down
3-Hydroxycinnamic acid	Phenolic acids	C9H8O3	14755-02-3	8274.32	8457.39	5461.33	1656.11	2974.06	4222.15	1.34619	0.0245465	0.142907	2.50703	1.32598	up
5-Methyltetrahydrofolic acid	Organic acids	C20H25N7O6	134-35-0 | 31690-09-2	274209	218320	144297	82938.3	62353.5	81295.5	1.46966	0.0640016	0.247442	2.81051	1.49083	up
4-oxo 2-Nonenal-d3	Aldehyde compounds	C9H11D3O2	1313400-91-7	1.55476e+06	3.8281e+06	4.2604e+06	5.8385e+06	8.05843e+06	7.49293e+06	1.26449	0.0236489	0.140621	0.450833	-1.14934	down
Octopamine	Polyamines	C8H11NO2	104-14-3	3095.17	1034.51	1065.34	922.78	769.63	292.89	1.06791	0.25346	0.516876	2.61674	1.38777	up
4-Methylumbelliferyl heptanoate	Lactones	C17H20O4	18319-92-1	1494.39	4612.77	6606.17	7629.28	10806	9466.15	1.14183	0.0552472	0.228383	0.455652	-1.134	down
4-(2-Pyridylazo)-N,N-dimethylaniline	Pyridine alkaloids	C13H14N4	13103-75-8	68317.6	61629.8	64069	34126.8	24764.6	30556.6	1.54287	0.000794946	0.0331431	2.16904	1.11706	up
3,4,5-Trimethoxycinnamic acid	Phenolic acids	C12H14O5	90-50-6	237.99	276.21	867.7	58.06	363.49	14.42	1.02055	0.264546	0.529452	3.16971	1.66435	up
Neohesperidin dihydrochalcone	Chalcones	C28H36O15	20702-77-6	35642.3	30982.4	38381.1	4343.07	6276.4	2953.84	1.5493	0.00149704	0.042097	7.73619	2.95162	up
Isovalerophenone	Ketone compounds	C11H14O	582-62-7	35048.3	43514.1	57913.6	126094	127086	140219	1.5303	0.000843015	0.0331431	0.346915	-1.52735	down
Isoeugenitol	Heterocyclic compounds	C11H10O4	479-06-1	12543	11593.8	9024.8	2466.02	5524.16	3537.29	1.44062	0.0068683	0.0756133	2.87674	1.52444	up
Pro-Tyr	Amino acids and derivatives	C14H18N2O4	19786-36-8	30995	29998.9	17896.3	58297.8	58849.1	46375.1	1.41556	0.00855974	0.0846953	0.482444	-1.05157	down
Secologanin	Monoterpenoids	C17H24O10	19351-63-4	35850.3	28651.9	34359	59280.8	85025.6	71129.4	1.51339	0.0268831	0.149039	0.45889	-1.12378	down
1,9-Heptadecadiene-4,6-diyne-3,8-diol	Others	C17H24O2	55297-87-5	3092.68	2878.83	2968.19	167.97	1204.26	251.24	1.37077	0.0155298	0.114604	5.50654	2.46115	up
(2E)-2-[(2S,3R,4S,6R)-2-hydroxy-3,4-dimethoxy-6-[(2R,3R,4S,5S,6R)-3,4,5-trihydroxy-6-(hydroxymethyl)oxan-2-yl]oxycyclohexylidene]acetonitrile	Others	C16H25NO9	51771-52-9	931.76	494.33	772.34	267.07	74.67	212.73	1.37462	0.0341937	0.172745	3.96492	1.98729	up
Ser-Gln	Amino acids and derivatives	C8H15N3O5	94421-66-6	52770.8	47385.2	50686.8	134553	132408	121618	1.58302	0.00079301	0.0331431	0.388191	-1.36516	down
L-ribulose	Saccharides	C5H10O5	2042-27-5 | 488-84-6	2426.2	679.52	1907.88	512.18	640.77	330.26	1.25055	0.147316	0.391867	3.38024	1.75712	up
Apigenin triacetate	Flavones	C21H16O8	3316-46-9	2976.09	2158.52	3024.96	31.13	897.25	994.67	1.10027	0.00762672	0.0791923	4.24304	2.0851	up
Ser-Ser	Amino acids and derivatives	C6H12N2O5	6620-95-7	1224.87	1208.24	1196.53	72.92	71.39	133.44	1.57249	5.21225e-05	0.0115008	13.068	3.70797	up
L-Allysine ethylene acetal	Amino acids and derivatives	C8H15NO4	215054-80-1	46183.1	42900	40985.8	113573	131601	110425	1.57766	0.00555414	0.0706353	0.365773	-1.45098	down
Furafylline	Heterocyclic compounds	C12H12N4O3	80288-49-9	629.71	192.68	145.9	2001.53	780.53	1764.41	1.33563	0.0696213	0.260814	0.212976	-2.23124	down
Gly-Trp-Trp	Amino acids and derivatives	C24H25N5O4	57850-28-9	33814.3	30466.6	41160.4	124286	149892	134606	1.57132	0.00181787	0.0444763	0.25794	-1.95489	down
Oxoamide	Amines	C10H12N2O2	713-05-3	10036.3	6342.66	6597.06	2391.87	4794.01	3401.07	1.34347	0.0529151	0.222607	2.17022	1.11784	up
N2-Tryptophyllysine	Amino acids and derivatives	C17H24N4O3	51790-14-8	4930.85	6160.2	8298.97	1368.34	3751.5	1569.75	1.35082	0.0299557	0.158746	2.89854	1.53532	up
4-Cyanoindole	Plumerane	C9H6N2	16136-52-0	11684	11154	13155.1	468.77	9152.43	4181.78	1.03046	0.0916137	0.301548	2.60763	1.38274	up
Strychnine	Alkaloids	C21H22N2O2	57-24-9	3163.71	4779.05	5757.2	15177.2	27417.9	26193.5	1.51193	0.0378944	0.183364	0.19916	-2.328	down
Thr-Asp	Amino acids and derivatives	C8H14N2O6	108320-97-4	28592.7	26411.3	49481.8	9339.3	5180.86	10168	1.47903	0.063034	0.246385	4.23223	2.08142	up
l-Alanyl-l-valine	Amino acids and derivatives	C8H16N2O3	3303-45-5	29214	17991.4	26301.7	9718.54	10478.1	11363.5	1.49084	0.0507071	0.216412	2.32911	1.21978	up
tert-Butyl 1H-indol-4-ylcarbamate	Organic acids	C13H16N2O2	819850-13-0	935.55	963.74	798.79	149.31	231.75	309.53	1.51915	0.000654849	0.0310736	3.90692	1.96603	up
2,6-Dihydroxybenzoic acid	Benzene and substituted derivatives	C7H6O4	303-07-1	5438.03	5297.69	4851.91	1040.87	1828.96	1422.02	1.53904	0.000281432	0.0234332	3.63191	1.86073	up
Pipecolic acid	Alkaloids	C6H11NO2	535-75-1	271093	293305	409690	620494	779873	616646	1.47708	0.00819329	0.08204	0.482936	-1.05009	down
Raffinose	Saccharides	C18H32O16	512-69-6	45423.4	65587.3	36714.8	29768.2	29961.3	9863.04	1.13072	0.0780153	0.277969	2.12272	1.08592	up
Bucharaine	Ketone compounds	C19H25NO4	21059-47-2 | 314075-00-8	1296.86	2593.74	1498.07	414.61	865.78	737.85	1.34584	0.0961272	0.308702	2.66998	1.41683	up
1-Stearoyl-2-arachidonoyl-sn-glycero-3-phosphoserine	PS	C44H78NO10P	132014-80-3	133462	33146.7	81886	12643.5	43379.6	23446.6	1.13683	0.183533	0.444286	3.12691	1.64474	up
Limonexic acid	Organic acids	C26H30O10	99026-99-0	18928.5	11702.7	13010.4	477.08	823.31	387.83	1.56612	0.0240099	0.141114	25.8507	4.69213	up
O-Butanoylcarnitine	CAR	C11H21NO4	1492-26-8	4268.03	4084.72	4784.32	1086.66	1424.6	1287.31	1.57156	0.00117296	0.0384985	3.45843	1.79012	up
Folic acid	Vitamin	C19H19N7O6	59-30-3	66735.7	60970.5	81314.2	216729	289703	247243	1.56289	0.0090235	0.087135	0.277335	-1.8503	down
Phe-Glu	Amino acids and derivatives	C14H18N2O5	3617-45-6	102236	85647.2	93795.6	190083	227190	224684	1.56133	0.00442021	0.0653182	0.438782	-1.18842	down
Adenosine-5'-diphosphate	Nucleotides and derivatives	C10H15N5O10P2	58-64-0	6180.13	6328	2378.03	10413	12865.8	12072.7	1.30857	0.0174177	0.120776	0.421089	-1.2478	down
1D-myo-inositol 3,4,6-trisphosphate	Organic acids	C6H15O15P3	114418-85-8	1873.52	3848.35	2603.9	3029.83	10442.2	5339.34	1.05818	0.247811	0.510896	0.442593	-1.17595	down
Amataine	Alkaloids	C43H48N4O6	31148-60-4	10314.1	17995.2	1694.5	26475.7	21010.6	26820	1.06024	0.0728047	0.267962	0.403786	-1.30834	down
N-(3-phenylpropyl)quinazolin-4-amine	Amines	C17H17N3	153810-67-4	24634.7	18440.4	33158	9603.38	16310.2	10044.5	1.33603	0.0683967	0.257538	2.12005	1.0841	up
Bruceantarin	Triterpene	C28H30O11	41451-76-7	169.8	53.93	376.54	1244.02	622.47	238.83	1.06676	0.223095	0.487143	0.285121	-1.81036	down
Carnitine C8:0(Octanoylcarnitine)	CAR	C15H29NO4	25243-95-2	124896	129973	133142	12895.7	21906.1	29741.8	1.53856	0.000329967	0.0251059	6.01161	2.58775	up
L-Homoserine	Amino acids and derivatives	C4H9NO3	672-15-1	45193.8	23827.5	41234.5	94209.5	65993.5	97596.3	1.39324	0.0199006	0.130055	0.427681	-1.22539	down
2',3'-Dideoxyinosine	Nucleotides and derivatives	C10H12N4O3	69655-05-6	930.34	1480.43	1424.48	156.09	158.51	277.63	1.54268	0.0207334	0.13203	6.47595	2.69509	up
N-Acetylserotonin	Plumerane	C12H14N2O2	1210-83-9	569.1	506.33	1158.31	2564.68	741.61	1758.74	1.02631	0.208092	0.470594	0.441012	-1.18111	down
Homoveratric acid	Phenolic acids	C10H12O4	93-40-3	21793.7	14844	21800.5	5149.59	6690.1	5213.95	1.53953	0.0229039	0.139799	3.42673	1.77683	up
2-Hydroxycinnamic acid	Phenolic acids	C9H8O3	614-60-8	7701.22	4251.73	4315.26	2331	2030.93	1121.82	1.39019	0.0759511	0.274589	2.96662	1.56882	up
moracin I	Phenolic acids	C20H20O4	73338-88-2	252.74	164.49	86.95	138.2	2015.69	909.62	1.0166	0.257329	0.521393	0.164576	-2.60317	down
Chrysophanol	Anthraquinone	C15H10O4	481-74-3	352683	323725	321535	121990	133945	242964	1.37832	0.0421048	0.194625	2.00029	1.00021	up
Ethyl gallate	Phenolic acids	C9H10O5	831-61-8	13663.9	18778.8	21756.8	4115.04	8954.45	12510.6	1.21069	0.048235	0.210563	2.11882	1.08326	up
Geniposide	Monoterpenoids	C17H24O10	24512-63-8 | 169799-41-1 | 27745-20-6	3031.66	4024.7	2444.74	9032.3	10225.2	8425.01	1.53014	0.00107167	0.0378605	0.343216	-1.54281	down
Benzophenone	Aldehyde compounds	C13H10O	119-61-9	131.59	176.64	190.57	44.74	130.91	35.66	1.21993	0.0666778	0.253682	2.36051	1.2391	up
5'-Deoxyadenosine	Nucleotides and derivatives	C10H13N5O3	4754-39-6	92.4	217.7	165.57	212.14	2210.79	2441.61	1.20232	0.174384	0.432093	0.0977831	-3.35427	down
Glycyl-L-phenylalanine	Amino acids and derivatives	C11H14N2O3	3321-03-7	14059.8	12236.3	5400.38	1915.63	2293.45	1017.83	1.45223	0.075974	0.274589	6.06409	2.60029	up
alpha-Carboxy-alpha-3-thienylmethylpenicillin	Heterocyclic compounds	C15H16N2O6S2	3973-04-4	9387.1	9445.3	8014.43	23324.3	16458.9	19798.4	1.52498	0.0262422	0.147713	0.450589	-1.15012	down
Ergothioneine	Alkaloids	C9H15N3O2S	497-30-3	28096.4	25200.8	31891.8	2996.11	3858.64	3794.57	1.58103	0.00526672	0.0683589	7.99948	2.99991	up
Monobutyl phthalate	Lactones	C12H14O4	131-70-4	6630.77	1648.73	6154.6	8822.06	13756.8	11707.2	1.16595	0.0368789	0.180391	0.42099	-1.24814	down
Isouron	Heterocyclic compounds	C10H17N3O2	55861-78-4	7641.64	4942.53	10529.5	1011.82	1867.64	2232.5	1.46297	0.0590203	0.236779	4.52148	2.1768	up
Garcinia acid	Organic acids	C6H8O8	27750-10-3	14225.5	12967.2	8010.22	4313.39	7184.36	5428.74	1.33668	0.0674748	0.255328	2.07975	1.05641	up
1-Aminocyclobutanecarboxylic acid	Amino acids and derivatives	C5H9NO2	22264-50-2 | 22264-16-0 | 117259-24-2	33172.9	47114	33298.8	574061	446754	580031	1.5789	0.00708881	0.0761142	0.0709535	-3.81698	down
trans-2-Carboxybenzylidenepyruvic acid	Benzene and substituted derivatives	C11H8O5	85896-59-9	1660.32	1286.8	1746.55	279.54	419.26	558.22	1.51255	0.00484489	0.0672343	3.73397	1.90071	up
Potassium acetate	Organic acids	C2H3KO2	127-08-2	11418	14080.6	8316.49	28006.8	19733.6	23280.5	1.42821	0.0167666	0.118386	0.476128	-1.07058	down
(3-Ethyl-2-imino-2,3-dihydro-benzoimidazol-1-yl)-acetic acid	Organic acids	C11H13N3O2	462068-66-2 | 436099-71-7	1961.79	1325.46	923.17	884.97	734.77	162.96	1.05115	0.102891	0.322256	2.36182	1.2399	up
2-(((2-Ethylhexyl)oxy)carbonyl)benzoic acid	Phenolic acids	C16H22O4	4376-20-9	2813.22	26312	14995.3	1339.15	2581.45	3880.4	1.12306	0.215189	0.479127	5.65574	2.49972	up
2-phenyl-N-(5-propan-2-yl-2-thiazolyl)acetamide	Benzene and substituted derivatives	C14H16N2OS	267654-00-2	2993.99	2216.76	2363.09	5098.01	4433.62	7403.37	1.44133	0.0655477	0.250878	0.44723	-1.16091	down
5-Methoxytryptamine	Plumerane	C11H14N2O	608-07-1	3086.54	1400.06	1909.41	305.86	221.96	349.12	1.53541	0.0656509	0.251055	7.29355	2.86662	up
Kuwanon A	Other Flavonoids	C25H24O6	62949-77-3	19009.7	25035.3	32215.6	892.17	1754.75	780.22	1.55958	0.0232336	0.139877	22.252	4.47586	up
Guanidine	Polyamines	CH5N3	113-00-8	61336.4	111159	24228.5	210963	440340	517490	1.38981	0.0631735	0.246712	0.168314	-2.57077	down
phosphoribosyl-ATP	Nucleotides and derivatives	C15H25N5O20P4	1110-99-2	621.31	774.98	923.21	591.18	248.85	223.9	1.26416	0.0514931	0.218499	2.18012	1.12441	up
Metharbital	Heterocyclic compounds	C9H14N2O3	50-11-3	901.56	465.02	879.4	618.18	154.61	190.12	1.14474	0.106369	0.326656	2.33249	1.22187	up
2H-3,1-Benzoxazine-2,4(1H)-dione, 1-methyl-6-nitro-	Benzene and substituted derivatives	C9H6N2O5	4693-01-0	600.74	407.41	297.28	140.69	379.88	118.99	1.10128	0.142919	0.385019	2.04114	1.02937	up
Nicotinuric acid	Amino acids and derivatives	C8H8N2O3	583-08-4	5893.65	4039.92	6239.25	10933.7	22685.1	19438	1.44916	0.0675204	0.255328	0.304821	-1.71397	down
Geranyl acetate	Lactones	C12H20O2	105-87-3	31.31	39.38	327.39	496.37	4552.65	457.97	1.24054	0.336544	0.595019	0.0722863	-3.79013	down
Catechin tetramethylether	Benzene and substituted derivatives	C19H22O6	51079-25-5	3109.8	1819.33	2744.71	1349.41	1437.24	681.4	1.29203	0.0460707	0.205988	2.21272	1.14582	up
4'-Methoxyflavanone	Flavones	C16H14O3	3034-08-0 | 97005-76-0	32544.8	25902.2	26585	11487.7	14084.4	13447.5	1.54373	0.0107706	0.0937491	2.17922	1.12381	up
Protohypericin	Benzene and substituted derivatives	C30H18O8	548-03-8	1514.72	991888	977684	1595.88	496.86	2169.61	1.14289	0.183485	0.444286	462.441	8.85313	up
n-cis-Feruloyltyramine	Phenolamine	C18H19NO4	80510-09-4	2444.79	1078.91	5848.29	9816.19	14192.9	11942.2	1.33811	0.00986241	0.0906725	0.260686	-1.93962	down
9S-HOTrE	Free fatty acids	C18H30O3	89886-42-0	665.33	641.29	628.93	2576.5	2880.37	2281.45	1.58281	0.00771405	0.0799111	0.250125	-1.99928	down
2-Oxo-4-phenylbutyric acid	Phenolic acids	C10H10O3	710-11-2	41557.3	23936.5	22849.5	8414.15	10385.5	11338.4	1.47435	0.0825197	0.285391	2.9313	1.55154	up
Glycyl-l-histidyl-l-lysine	Amino acids and derivatives	C14H24N6O4	49557-75-7	7466.24	5856.24	4099.88	2484.2	2266.53	1371.38	1.42499	0.0480789	0.210295	2.84581	1.50884	up
3-Amino-2-Benzoyl-4-Methylthieno[2,3-B]pyridin-6-Ol	Ketone compounds	C15H12N2O2S	93272-87-8	69.29	843.25	120.89	19.5	22.5	98.24	1.08606	0.355442	0.609968	7.36901	2.88147	up
Edetic acid	Organic acids	C10H16N2O8	62-33-9	5512.12	5064.49	3963.69	460.03	1410.04	1788.25	1.3857	0.00421852	0.0639737	3.97458	1.9908	up
Platencin	Benzene and substituted derivatives	C24H27NO6	869898-86-2	97.48	40.88	10.21	196.2	338.85	276.75	1.32459	0.0157335	0.115096	0.183013	-2.44998	down
N-Acetylhistidine	Amino acids and derivatives	C8H11N3O3	2497-02-1	13253.9	9516.64	8801.11	3626.79	2298.49	4106.31	1.49335	0.023195	0.139848	3.14722	1.65408	up
2-(Benzylthio)ethanol	Benzene and substituted derivatives	C9H12OS	3878-41-9	2691.64	4472.19	5060.7	10420.1	12554.9	12887.5	1.49015	0.00173917	0.0436171	0.340872	-1.5527	down
D-(-)-Fructose	Saccharides	C6H12O6	57-48-7 | 30237-26-4 | 25702-76-5 | 139686-85-4	46025	40130.8	57216.8	4310.72	3089.93	7677.58	1.547	0.00941457	0.0885853	9.50859	3.24923	up
H-Leu-leu-phe-OH	Amino acids and derivatives	C21H33N3O4	74479-02-0	33966.4	26777.7	42991.8	104722	140894	88216.1	1.51207	0.0301924	0.159377	0.310743	-1.68621	down
1-Benzyl-4-hydroxy-5-oxo-2,5-dihydro-1H-pyrrole-3-carboxylic acid ethyl ester	Benzene and substituted derivatives	C14H15NO4	4450-98-0	2267.74	513.59	283.08	1635.29	2425.77	2204.07	1.04079	0.224706	0.488189	0.489122	-1.03174	down
S-(5-Adenosy)-L-Homocysteine	Amino acids and derivatives	C14H20N6O5S	979-92-0	137063	120558	138574	42996.6	47226.7	48742.9	1.57987	0.00245493	0.0510281	2.85102	1.51148	up
TAXININE M	Others	C35H44O14	135730-55-1	44228.6	40713.8	42490.7	26130.6	8426.62	25820.4	1.20918	0.0582931	0.234501	2.1106	1.07766	up
Thalidomide	Amines	C13H10N2O4	50-35-1	10956.7	7906.41	12020.3	2811.12	4149.51	4603.38	1.4787	0.0213302	0.134272	2.67065	1.41719	up
2-Ethylthiophene	Heterocyclic compounds	C6H8S	872-55-9	6301.99	3407.49	3598.91	299.96	1337.72	351.6	1.42286	0.0434111	0.198934	6.69005	2.74202	up
Arecoline	Piperidine alkaloids	C8H13NO2	63-75-2	7792.39	4945.19	3707.53	305.37	2955.71	2376.87	1.0817	0.0775917	0.277481	2.91686	1.54442	up
CID 431000	Steroid	C28H30O9	23133-56-4	309950	293642	333091	136740	147581	176123	1.55056	0.000639437	0.0310092	2.0343	1.02454	up
Glutamylglutamine	Amino acids and derivatives	C10H17N3O6	26848-14-6	1395.68	486.25	1626.28	3035.13	4494.61	3905.44	1.35397	0.00936691	0.0883535	0.306791	-1.70467	down
Xylobiose	Saccharides	C10H18O9	6860-47-5 | 83113-52-4	7469.52	5863.67	7135.7	1735.93	5614.16	2213.03	1.22194	0.0812181	0.283332	2.1404	1.09788	up
1,3-Dinitropyrene	Benzene and substituted derivatives	C16H8N2O4	75321-20-9	215.89	126.39	408.92	405.4	1024.6	2317.63	1.22378	0.216238	0.480252	0.200447	-2.31871	down
16,17-Epiestriol	Alcohols	C18H24O3	793-89-5	174.84	393.14	461.02	368.78	1823.03	1288.47	1.10466	0.190258	0.450544	0.295666	-1.75796	down
Phenylbutazone (Butazolidin,Butatron)	Benzene and substituted derivatives	C19H20N2O2	50-33-9	825.52	9406.18	5844.7	12191.8	15427.8	13866.8	1.06624	0.0622176	0.244712	0.38751	-1.3677	down
Oxycarboxin	Benzene and substituted derivatives	C12H13NO4S	5259-88-1	5510.23	14085.4	10769.9	2587.57	3230.8	4491.14	1.3521	0.109383	0.331303	2.94539	1.55846	up
7-Methoxy-5-prenyloxycoumarin	Coumarins	C15H16O4	35590-41-1	248.85	89.76	102.17	207.82	600.47	308.3	1.15757	0.18665	0.44672	0.394755	-1.34097	down
Bis(2-ethylhexyl) adipate	Lactones	C22H42O4	103-23-1	18049.3	9220.71	53009.2	55808.6	44252.4	62806.4	1.07207	0.164813	0.418481	0.492911	-1.0206	down
9,10-Anthracenedione, 1-hydroxy-4-[(4-methoxyphenyl)amino]-	Benzene and substituted derivatives	C21H15NO4	23552-76-3	180.54	778.27	1021.67	2138.82	4104.53	1141.46	1.17525	0.166744	0.420958	0.268183	-1.89871	down
[8]-Dehydrogingerdione	Phenolic acids	C19H26O4	77334-08-8	570.25	719.05	522.3	15	39.8	30.99	1.55861	0.00960802	0.089076	21.1167	4.40031	up
Tolbutamide	Benzene and substituted derivatives	C12H18N2O3S	64-77-7	107.1	376.52	186.09	54.31	38.3	133.41	1.16234	0.197659	0.458381	2.96306	1.56709	up
Trimethoprim	Phenolic acids	C14H18N4O3	738-70-5	674.58	351.23	526.78	2073.16	2258.75	3214	1.5226	0.0237568	0.140723	0.205753	-2.28102	down
Eplerenone	Ketone compounds	C24H30O6	107724-20-9	25079.8	44863.9	32770.3	2953.94	3983.02	7089.06	1.52419	0.0311545	0.162128	7.32311	2.87246	up
Citrulline	Amino acids and derivatives	C6H13N3O3	372-75-8	1077.89	295.27	1882.15	7192.14	4011.44	9029.34	1.36314	0.0503862	0.216262	0.160892	-2.63584	down
(R)-1,3-Octanediol	Alcohols	C8H18O2	120727-18-6	3244.12	2978.91	4036.1	539.63	1107.47	2710.86	1.19142	0.0752938	0.272815	2.35411	1.23518	up
3,4-Dihydroxyhydrocinnamic acid	Phenolic acids	C9H10O4	1078-61-1	5412.73	2677.56	6926.27	15955.8	17977.2	4603.61	1.02221	0.19349	0.453704	0.389669	-1.35968	down
Pranoprofen	Heterocyclic compounds	C15H13NO3	52549-17-4	6703.29	6885.37	11875.3	3733.57	6775.96	2183.42	1.1218	0.124338	0.355377	2.00615	1.00443	up
(E)-1-Methoxy-4-[2-(4-nitrophenyl)ethenyl]benzene	Benzene and substituted derivatives	C15H13NO3	1472-68-0 | 4648-33-3	1685.73	1230.93	2212.17	1452.6	456.05	370.2	1.15588	0.104263	0.323342	2.25062	1.17032	up
Triphenylphosphine oxide	Benzene and substituted derivatives	C18H15OP	791-28-6	168810	107849	165134	64048.9	20775.8	27643.7	1.42118	0.0134762	0.10582	3.92816	1.97385	up
N-Benzoyl-L-tyrosine ethyl ester	Amino acids and derivatives	C18H19NO4	3483-82-7	11069.5	8990.04	6098.54	5260.27	1007.38	1805.03	1.27667	0.0366881	0.180166	3.24032	1.69613	up
Thiamine monophosphate	Vitamin	C12H18N4O4PS+	495-23-8	10913.2	8094.7	10967.9	353.45	2116.67	117.72	1.38602	0.0023191	0.0496806	11.5833	3.53398	up
(Cyclohexylmethyl)pyrazine	Heterocyclic compounds	C11H16N2	28217-92-7	11944	14148.4	16736.7	5447.84	8840.64	6419.54	1.43646	0.0153039	0.114505	2.06824	1.0484	up
2,6-Diaminooimelic Acid	Organic acids	C7H14N2O4	583-93-7	467.99	549.9	795.45	273.06	312.38	291.86	1.44275	0.0847989	0.289418	2.06696	1.04751	up
Alkaloid RC	Alkaloids	C26H29NO11	17948-36-6	4493.48	1035.33	5402.26	5004.11	15823.2	14721.7	1.11969	0.126565	0.359184	0.307493	-1.70137	down
Atrinositol	Organic acids	C6H15O15P3	28841-62-5	14229.2	14529.7	10867.1	31796.2	31315	29022.6	1.54996	0.000448032	0.0264692	0.430092	-1.21728	down
Nb-p-Coumaroyltryptamine	Tryptamines	C19H18N2O2	53905-12-7	48914.1	40804.4	42350.9	19531.8	5885.7	20391.3	1.31739	0.0119882	0.0996267	2.88306	1.5276	up
Gingerenone A	Ketone compounds	C21H24O5	128700-97-0	19371	14275.6	18541	4552.49	8700.58	6935.48	1.45613	0.0070079	0.0756133	2.58501	1.37017	up
Naphthalene-1,6-disulfonic acid	Benzene and substituted derivatives	C10H8O6S2	525-37-1	1508.58	1684.95	1790.56	479.13	156.7	130.02	1.47288	0.000826692	0.0331431	6.50792	2.7022	up
2-Amino-3-methyl-9H-pyrido[2,3-b]indole	Plumerane	C12H11N3	68006-83-7	344.41	289.56	478.1	130.68	201.25	188.59	1.40574	0.0571693	0.23191	2.13646	1.09522	up
N-Phosphotaurocyamine	Organic acids	C3H10N3O6PS	4189-99-5	3199.18	2551.05	1839.83	5389.64	5978.34	4872.77	1.45838	0.00529574	0.068534	0.467347	-1.09744	down
Sesamol	Lignans	C7H6O3	533-31-3	341008	71206.8	18877.7	317210	324420	471395	1.07268	0.136249	0.374154	0.387316	-1.36842	down
Melamine	Alkaloids	C3H6N6	108-78-1	6862.1	10150.8	22134	1027.22	1808.71	1060	1.49716	0.126518	0.359184	10.0481	3.32886	up
8-Hydroxyguanosine	Nucleotides and derivatives	C10H13N5O6	3868-31-3	64489	78312.3	66348	3168.07	7819.88	5589.83	1.55482	0.00235747	0.0498461	12.6162	3.65721	up
Dihydrocapsaicin	Phenolamine	C18H29NO3	19408-84-5	776.73	2176.9	3558.4	477.76	990.66	487.65	1.1556	0.195024	0.455125	3.32914	1.73515	up
Myo-inositol hexakisphosphate(12-)	Organic acids	C6H6O24P6-12	3929-21-3	2677.09	3116.46	4977.8	32779.1	4849.23	6148.68	1.02005	0.350122	0.606392	0.246051	-2.02297	down
N-Palmitoylglycine	Amino acids and derivatives	C18H35NO3	158305-64-7	50.68	100.25	302.74	1801.4	1432.84	114.23	1.0429	0.19795	0.458409	0.135486	-2.88379	down
N2,N2-Dimethylguanine	Heterocyclic compounds	C7H9N5O	1445-15-4	566.16	306.05	422.07	17.52	189.53	54.13	1.29258	0.0243138	0.142115	4.95551	2.30903	up
Icariin	Flavones	C33H40O15	489-32-7	3620.61	251.64	1966.14	9015.22	7575.46	5221.5	1.16314	0.0230669	0.139848	0.267667	-1.90149	down
Octacosyl triacontanoate	Others	C58H116O2	87538-97-4	858.99	12477.1	11966	222.21	1338.62	549.45	1.16483	0.177325	0.436438	11.9899	3.58375	up
Trp-Pro-Tyr	Amino acids and derivatives	C25H28N4O5	62690-32-8	832.2	830.05	2772.27	47.99	381.19	149.73	1.32362	0.182871	0.443655	7.66012	2.93737	up
Adenosine-diphosphate	Nucleotides and derivatives	C10H12N5O10P2-3	20398-34-9	1619.92	922.18	2218.88	2827.51	5164.74	4145.48	1.33683	0.0474368	0.209203	0.392246	-1.35017	down
2-Methyl-3-[(tetrahydro-2-furanylcarbonyl)amino]benzoic acid	Benzene and substituted derivatives	C13H15NO4	876890-63-0	5199.37	4959.98	3886.96	98.83	299.4	399.89	1.52842	0.0062326	0.0723462	17.5992	4.13744	up
N-diphenoxyphosphinothioylethanamine	Benzene and substituted derivatives	C14H16NO2PS	92254-96-1	172.48	158.47	339.47	805.06	680.69	222.36	1.08122	0.182005	0.441914	0.392492	-1.34926	down
Chelidonine	Isoquinoline alkaloids	C20H19NO5	476-32-4	7725.78	2681.42	4863.89	13692.9	17642.5	14820.8	1.40445	0.00609688	0.0723462	0.330858	-1.59572	down
2-amino-N-cyclopropylacetamide	Amines	C5H10N2O	120436-02-4	2716.2	9746.42	7974.83	1548.28	2939.6	2444.05	1.18158	0.162416	0.41646	2.94831	1.55989	up
Aeginetolide	Heterocyclic compounds	C11H18O3	53537-93-2	2216.12	538.63	2137.26	572.01	142.77	86.79	1.27085	0.121156	0.349225	6.10304	2.60953	up
Xanthurenic acid	Organic acids	C10H7NO4	59-00-7	1876.29	982.02	1613.21	712.52	547.28	397.67	1.40386	0.0589754	0.236779	2.6978	1.43178	up
kaempferol 7-O-glucoside	Flavonols	C21H20O11	-	50.98	36.32	920.75	957.58	762.52	885.9	1.10107	0.206717	0.469501	0.386819	-1.37027	down
His-Gly-Val-Asp-Lys	Amino acids and derivatives	C23H38N8O8	-	245.3	681.39	744.1	57.98	194.78	20.7	1.28839	0.0847251	0.28939	6.10981	2.61113	up
Tyr-Val-Tyr-Lys-Val	Amino acids and derivatives	C34H50N6O8	-	76713.2	169256	125431	1835.18	10817	93007.7	1.11859	0.0885169	0.295704	3.51505	1.81355	up
Phe-Phe-Asn	Amino acids and derivatives	C22H26N4O5	-	14883.5	19549.6	14710.6	5129.79	9421.14	6876.93	1.4374	0.0115387	0.097362	2.29345	1.19752	up
Trp-Leu-Trp	Amino acids and derivatives	C28H33N5O4	-	1865.14	1706.9	1364.91	4573.51	5163.65	1971.19	1.25073	0.145125	0.388144	0.421661	-1.24585	down
Thr-Tyr-Asp-Gly-Phe	Amino acids and derivatives	C28H35N5O10	-	29247	11053.4	21420.3	3354.41	5774.1	929.55	1.34374	0.0736138	0.269145	6.13644	2.6174	up
Asp-Glu-Leu-Asn-Gln	Amino acids and derivatives	C24H39N7O12	-	13840.1	14888.3	17995.2	4906.9	6775.99	7314.41	1.51522	0.00620581	0.0723462	2.45949	1.29836	up
Ser-Tyr-Tyr-Gln-Ser	Amino acids and derivatives	C29H38N6O11	-	15317.5	12240.9	13353.4	1489.36	5280.9	3476.14	1.41897	0.00225366	0.0491749	3.9928	1.9974	up
Phe-Phe-Glu	Amino acids and derivatives	C23H27N3O6	-	10544.5	283.87	419.96	44788.2	55405.5	3065.63	1.1214	0.190544	0.45079	0.108933	-3.19849	down
Glu-Phe-Glu	Amino acids and derivatives	C19H25N3O8	-	109131	90590.2	129691	237971	186295	263723	1.47225	0.0191951	0.127616	0.478804	-1.06249	down
Asp-Cys-Trp	Amino acids and derivatives	C18H22N4O6S1	-	670.44	850.05	422.78	35.5	179.37	182.64	1.33206	0.0391908	0.18677	4.88861	2.28942	up
Diethyl phthalate	Benzene and substituted derivatives	C12H14O4	-	55861.5	53650	54495.6	25248.2	24659	23000.8	1.58355	5.37567e-06	0.0064028	2.2495	1.16961	up
Phe-Tyr-Asp	Amino acids and derivatives	C22H25N3O7	-	25399.8	16114.6	21134.8	4254.46	3923.62	9014.29	1.46203	0.0135063	0.10584	3.64401	1.86553	up
Met-Met	Amino acids and derivatives	C10H20N2O3S2	-	10791.1	13063.6	9820.34	18890.7	20668	28777.3	1.45024	0.0520189	0.219885	0.492788	-1.02096	down
Tyr-Asn	Amino acids and derivatives	C13H17N3O5	-	3316.2	2950.9	4275.03	112.84	63.87	2688.79	1.18548	0.0805533	0.281817	3.67898	1.87931	up
Malyngamide J	Amines	C33H53NO9	-	82182.6	67293.2	48559.7	1761.6	16266	7771.05	1.38051	0.0157791	0.115096	7.67621	2.94039	up
Glu-Gln-Lys	Amino acids and derivatives	C16H29N5O7	-	170631	187247	188976	336596	385305	398531	1.56548	0.00572487	0.0714749	0.488075	-1.03483	down
Phenylbutyrylglutamine	Amines	C15H20N2O4	-	64497.2	58903.4	66885.1	10016	9074.2	10315.7	1.58707	0.00155732	0.042097	6.471	2.69399	up
7-hydroxy-2-(4-hydroxy-3-methoxyphenyl)-3,5-bis({[3,4,5-trihydroxy-6-(hydroxymethyl)oxan-2-yl]oxy})-1lambdachromen-1-ylium	Flavones	C28H33O16	-	102008	99855.4	112534	21078	29581.9	22552.5	1.5699	0.00017282	0.0206123	4.29432	2.10243	up
Peonidin 3-(6''-acetylglucoside)	Anthocyanidins	C24H25O12+	-	29666	17916.7	30012.1	1421.18	4333.76	2532.74	1.51419	0.0241974	0.141811	9.36267	3.22692	up
Leu-Phe-Asn-Asp	Amino acids and derivatives	C23H33N5O8	-	88705.2	81263	91042.8	17631	37229.6	34578.4	1.46132	0.00414343	0.0638284	2.91831	1.54513	up
His-Ala-Asp	Amino acids and derivatives	C13H19N5O6	-	578.25	936.2	186.82	8398.77	5387.24	6382.61	1.48878	0.0157588	0.115096	0.0843523	-3.56743	down
Thr-Phe-Glu-Glu-Asp	Amino acids and derivatives	C27H37N5O13	-	79750.8	57797.5	69871.3	12084.4	15045.6	7121.49	1.53299	0.00633622	0.0731982	6.05579	2.59831	up
Ser-Glu-Leu-Ser-Met	Amino acids and derivatives	C22H39N5O10S	-	22479.1	23639.3	25356.8	164281	104400	81114.7	1.53616	0.0643115	0.24765	0.204334	-2.291	down
Met-Pro-Thr	Amino acids and derivatives	C14H25N3O5S1	-	119.28	395.88	39.01	4874.04	5381.7	5962.19	1.49753	0.00155684	0.042097	0.0341702	-4.87112	down
Thr-Pro-Arg	Amino acids and derivatives	C15H28N6O5	-	96859.7	21816.6	12778.8	476247	546776	467262	1.45811	0.00025087	0.0228526	0.0882081	-3.50295	down
Pro-Val-Asn	Amino acids and derivatives	C14H24N4O5	-	10226.4	4622.3	8107.97	485.28	5179.4	1969.06	1.1198	0.0773409	0.276809	3.00727	1.58845	up
Petunidin 3-(6''-acetylglucoside)	Anthocyanidins	C24H25O13+	-	25791.6	23838.8	21639.2	1979	10099.7	1627.71	1.36728	0.0104185	0.0923232	5.19972	2.37843	up
Met-Phe-Trp	Amino acids and derivatives	C25H30N4O4S1	-	2518.86	2773.36	2660.23	353.66	367.92	1123.46	1.44507	0.0104648	0.0924534	4.31018	2.10775	up
N-PHENYL-1-NAPHTHYLAMINE	Benzene and substituted derivatives	C16H13N	-	145968	131757	155199	64899.3	72205.4	56259	1.55072	0.00116851	0.0384985	2.23891	1.1628	up
Phe-Asp-Ser	Amino acids and derivatives	C16H21N3O7	-	582.05	1050.25	1342.19	2123.19	3810.39	2083.65	1.34937	0.0831016	0.286282	0.371012	-1.43046	down
Phe-Phe-Leu	Amino acids and derivatives	C24H31N3O4	-	9518.85	15121.3	16769.2	25416.1	30604.9	34788.8	1.42627	0.0101574	0.0912926	0.456001	-1.13289	down
Met-Trp-Arg	Amino acids and derivatives	C22H33N7O4S1	-	52327.3	5162.82	6700.45	3635.55	451.34	2234.53	1.16624	0.338596	0.596488	10.1545	3.34404	up
Leu-Ile-Thr-Arg	Amino acids and derivatives	C22H43N7O6	-	357243	148078	19735.2	959869	537494	575031	1.16348	0.0413049	0.192277	0.253357	-1.98076	down
Phe-Asp-Val	Amino acids and derivatives	C18H25N3O6	-	508.77	117.01	1464.71	1414.83	1989.79	1359.36	1.02893	0.142328	0.383983	0.438812	-1.18833	down
Phe-Gln-Gln	Amino acids and derivatives	C19H27N5O6	-	576.77	1308.83	772.76	488.01	210.8	312.28	1.29985	0.115777	0.340844	2.6292	1.39463	up
Phe-Gln-Asp	Amino acids and derivatives	C18H24N4O7	-	6442.94	6230.93	8562.92	762.99	529.53	1671.36	1.50992	0.00614861	0.0723462	7.1652	2.84101	up
Tyr-Pro-Asp	Amino acids and derivatives	C18H23N3O7	-	605219	560479	685577	99410.9	116756	128202	1.57998	0.00371332	0.0598062	5.37585	2.42649	up
Ser-Gly-Leu-His-Thr	Amino acids and derivatives	C21H35N7O8	-	2688.83	1115.44	573.53	528.06	558.16	54.35	1.03676	0.226636	0.489252	3.83826	1.94045	up
Pro-Glu-Tyr	Amino acids and derivatives	C19H25N3O7	-	28536.6	31538.3	39441.9	117691	129429	119188	1.57128	6.15485e-05	0.0118093	0.271675	-1.88004	down
Gln-Tyr-Glu	Amino acids and derivatives	C19H26N4O8	-	257215	234405	338676	45805.8	57510.1	49003.5	1.56998	0.0180682	0.122858	5.45102	2.44653	up
Phe-Phe-Thr	Amino acids and derivatives	C22H27N3O5	-	40268.3	20596.1	28020.2	26977.7	275.59	924.13	1.11201	0.137691	0.375777	3.15446	1.65739	up
Ser-Gly-His	Amino acids and derivatives	C11H17N5O5	-	2103.82	1175.58	851.72	2544.64	2861.12	3238.9	1.31224	0.0373304	0.181431	0.477881	-1.06528	down
Asp-Phe-Val-Glu	Amino acids and derivatives	C23H32N4O9	-	319040	220134	300186	81313.2	97041.7	94657.2	1.54932	0.022494	0.138254	3.07444	1.62032	up
Asp-Asp-Arg	Amino acids and derivatives	C14H24N6O8	-	43147.1	64308.1	155909	357939	430205	223600	1.3757	0.0339506	0.171817	0.260306	-1.94172	down
Tyr-Tyr-Leu	Amino acids and derivatives	C24H31N3O6	-	51761.7	47194.7	44216.3	10961.1	12639.3	14817.8	1.5733	0.000799661	0.0331431	3.72669	1.8979	up
Phe-Val-Ser-Glu-Ala	Amino acids and derivatives	C25H37N5O9	-	64.1	22597.2	611.86	39598.5	42000.6	48028.1	1.18254	0.0307176	0.160612	0.179539	-2.47763	down
3-Nitrophenylhydrazine	Benzene and substituted derivatives	C6H7N3O2	-	12432.6	5926.93	6276.99	2432.33	2186.39	2802.68	1.46002	0.111991	0.335973	3.31966	1.73104	up
Gln-Trp-Trp	Amino acids and derivatives	C27H30N6O5	-	7056.12	4117.89	4740.07	16877.3	19628.9	18498.6	1.53623	0.000434465	0.0264692	0.289322	-1.78925	down
Asn-Ser-Met	Amino acids and derivatives	C12H22N4O6S1	-	1578.23	350.58	77.46	2678.16	5819.74	4072	1.27893	0.0414981	0.19277	0.159609	-2.64739	down
Thr-Glu-Asp-Pro-Ala	Amino acids and derivatives	C21H33N5O11	-	26188	19441.2	29831.5	147402	162960	80311.3	1.51979	0.0517417	0.218922	0.193155	-2.37217	down
His-Nap-OH	Amino acids and derivatives	C25H22N4O6	-	7645.85	9571.21	10684.9	8118.52	2760.38	840.39	1.0779	0.117305	0.343067	2.38086	1.25148	up
Propionic acid, 2-amino-3-ureido-	Organic acids	C4H9N3O3	-	12838.5	9113.11	10150.2	3689.49	3848.97	5116.75	1.52166	0.0170335	0.119886	2.53665	1.34292	up
Ala-Phe-Ala	Amino acids and derivatives	C15H21N3O4	-	21879.3	8636.21	14140.5	4393.64	1567.09	7570.08	1.2421	0.0973609	0.310668	3.30031	1.7226	up
1-(1Z-octadecenyl)-sn-glycero-3-phosphocholine	PC	C26H54NO6P	-	176439	268281	151699	546960	410953	382044	1.42908	0.0201257	0.130418	0.445104	-1.16779	down
His-Tyr-Glu	Amino acids and derivatives	C20H25N5O7	-	26779.9	21910.5	25442.2	11900.6	12880.3	5046.6	1.34133	0.0116261	0.097912	2.48538	1.31346	up
Met-Ser-His	Amino acids and derivatives	C14H23N5O5S1	-	103799	40492.5	86127.3	14477	18491.5	16858.7	1.47271	0.0851677	0.290228	4.62435	2.20925	up
Cys-Asp-His	Amino acids and derivatives	C13H19N5O6S1	-	97047	91935.9	115490	33071.5	42971.4	38637	1.55463	0.00608705	0.0723462	2.65498	1.4087	up
2-O-alpha-L-Rhamnopyranosyl-D-glucopyranose	Saccharides	C12H22O10	-	19799.2	16184.4	18386.3	407.55	1513.63	1583.02	1.51919	0.00154458	0.042097	15.5156	3.95565	up
Pro-Gln-Cys	Amino acids and derivatives	C13H22N4O5S1	-	41174.7	43993.7	58815.9	581.07	21973.3	833.04	1.25985	0.0125754	0.101826	6.1565	2.62211	up
Thr-Phe-Trp	Amino acids and derivatives	C24H28N4O5	-	31.93	625.7	293.3	959.74	747.7	750.14	1.02344	0.0840274	0.288571	0.386938	-1.36983	down
Pro-Asn-Arg	Amino acids and derivatives	C15H27N7O5	-	20682.3	23060.6	16477.5	440.3	2599.97	423.53	1.48259	0.00504291	0.0678486	17.3856	4.11982	up
Ile-Leu-Ala-Asp	Amino acids and derivatives	C19H34N4O7	-	1768.39	512.72	1563.24	273.69	586.87	130.62	1.21227	0.122545	0.351848	3.87856	1.95552	up
Leu-Ile-Arg	Amino acids and derivatives	C18H36N6O4	-	1532.27	1256.49	2253.85	172.84	229.58	273.98	1.55399	0.0381635	0.183975	7.45507	2.89822	up
Isovanillic acid	Benzene and substituted derivatives	C8H8O4	-	79188.2	69479.2	84337.2	29313.8	39140.2	31905.9	1.54214	0.00190245	0.045381	2.32169	1.21517	up
Methyl dioxindole-3-acetate	Plumerane	C11H11NO4	-	1261.56	1007.14	1369.67	58.65	398.6	641.47	1.16824	0.0189339	0.126791	3.31146	1.72747	up
5-(7,7-Dimethyl-7H-furo[2,3-f]chromen-2-yl)-4,6-bis-(3-methyl-but-2-enyl)-benzene-1,3-diol	Benzene and substituted derivatives	C29H32O4	-	34950.1	19968.4	28662.2	12187.8	6303.34	4938.83	1.43124	0.0264151	0.148307	3.56726	1.83482	up
3,4,5-trihydroxy-6-[4-(3-hydroxy-4-oxo-4H-chromen-2-yl)phenoxy]oxane-2-carboxylic acid	Organic acids	C21H18O10	-	626420	583277	647874	253071	256958	269474	1.58425	0.00163122	0.042097	2.38302	1.25279	up
CID 74977688	Ketone compounds	C27H30O15	-	328325	304417	310908	61275.1	70445.7	53260.8	1.57897	2.26975e-05	0.0103254	5.10132	2.35087	up
Formosaninol	Others	C40H56O4	-	16666.5	14180.3	16768	5235.03	6773.18	8033.59	1.5207	0.0014343	0.0414036	2.37578	1.2484	up
2-amino-4-({1-[(carboxymethyl)-C-hydroxycarbonimidoyl]-2-{[1-hydroxy-1-(4-methoxyphenyl)-3-oxopentan-2-yl]sulfanyl}ethyl}-C-hydroxycarbonimidoyl)butanoic acid	Organic acids	C22H31N3O9S	-	521.14	2179.62	1086.57	16799.2	20085.5	1197.88	1.11513	0.187953	0.446898	0.0994507	-3.32988	down
Leu-Val-Ser	Amino acids and derivatives	C14H27N3O5	-	136456	81215.4	139501	4669.87	21715	36078.7	1.34577	0.0203205	0.130713	5.7181	2.51554	up
(3,4,5,6-Tetrahydroxyoxan-2-yl)methyl acetate	Lactones	C8H14O7	-	11.33	28.33	10.86	1754.79	41.42	358.24	1.26091	0.314239	0.576126	0.0234491	-5.41432	down
3,6-Bis(3,4,5-trimethoxyphenyl)-1,3,3a,4,6,6a-hexahydrofuro[3,4-c]furan	Lignans	C24H30O8	-	4254.44	2353.54	3391.92	6695.78	10460.1	8721.27	1.45073	0.023187	0.139848	0.386438	-1.37169	down
cyanidin 3-O-(3'',6''-O-dimalonyl-beta-glucopyranoside)	Anthocyanidins	C27H21O17-3	-	13769.8	319.14	1281.66	13628.4	13456.4	9569.96	1.04049	0.238408	0.501475	0.419336	-1.25382	down
Lys-Asp-Met-Thr-Cys	Amino acids and derivatives	C22H40N6O9S2	-	8315.96	5104.62	3343.29	1911.04	1729.21	767.49	1.3668	0.09806	0.312447	3.80328	1.92724	up
S-Glutaryldihydrolipoamide	Free fatty acids	C13H23NO4S2	-	979.18	543.8	1543.85	2950.9	3301.49	4731.91	1.41909	0.0227403	0.139186	0.279201	-1.84062	down
Ivacaftor carboxylate	Benzene and substituted derivatives	C24H26N2O5	-	5245.1	6245.78	7066.34	1300.9	1879.19	963.96	1.5271	0.00404794	0.0632639	4.47804	2.16287	up
CID 68468	Benzene and substituted derivatives	C9H14NO2P	-	5546.51	3237.89	1067.7	134.09	1192.76	428.77	1.20903	0.16611	0.419843	5.61175	2.48845	up
Met-Pro-Phe	Amino acids and derivatives	C19H27N3O4S1	-	6976.47	3945.45	2939.71	1832.4	751.17	180.27	1.26486	0.0773113	0.276809	5.01535	2.32635	up
cis-Dihomoaconitic acid	Organic acids	C8H10O6	-	72.71	28.57	119.87	20.36	35.44	21.8	1.12767	0.208158	0.470594	2.84987	1.5109	up
3,4,5-trihydroxy-6-({2-hydroxy-2-[(4-hydroxyphenyl)methyl]-3-oxo-6-{[3,4,5-trihydroxy-6-(hydroxymethyl)oxan-2-yl]oxy}-2,3-dihydro-1-benzofuran-4-yl}oxy)oxane-2-carboxylic acid	Organic acids	C27H30O17	-	28678.5	20718.3	42677.1	10343.3	9566.68	3291.91	1.36466	0.0572627	0.23191	3.96839	1.98855	up
2-amino-4-oxo-5,6,7,8-tetrahydro-1H-pteridine-6-carboxylate	Pteridines and derivatives	C7H8N5O3-	-	4254.02	7284.84	7453.12	192.68	2787.18	2247.84	1.12443	0.0275234	0.151071	3.63295	1.86114	up
({2,3,4-trihydroxy-5-[(2E)-3-(4-hydroxyphenyl)prop-2-enoyl]-6-oxo-3-[3,4,5-trihydroxy-6-(hydroxymethyl)oxan-2-yl]cyclohex-1-en-1-yl}(3,4,5-trihydroxyoxan-2-yl)methoxy)sulfonic acid	Organic acids	C27H34O19S	-	10162.3	8824.52	8563.96	2717.49	2840.58	2198.4	1.56933	0.00214741	0.0485976	3.55198	1.82862	up
3'-N-debenzoyltaxol(1+)	Benzene and substituted derivatives	C40H48NO13+	-	12528.7	15853.2	41391.8	46151.5	50744.7	46824.4	1.2115	0.110549	0.333233	0.485481	-1.04251	down
PR dipeptide	Amino acids and derivatives	C11H21N5O3	-	4713.22	7477.66	9586.42	19463.6	29317.6	26753.8	1.4849	0.0134388	0.105713	0.288308	-1.79432	down
{4-[3-(4,5-dihydroxy-7-methoxy-2,2-dimethyl-3,4-dihydro-2H-1-benzopyran-6-yl)-3-oxoprop-1-en-1-yl]phenyl}oxidanesulfonic acid	Organic acids	C21H22O9S	-	835.01	1519.33	2071.96	3453.42	3233.8	3124.81	1.34968	0.0304029	0.159968	0.45111	-1.14845	down
(S)-Skyrin 2-glucoside	Benzene and substituted derivatives	C36H28O15	-	4316.91	988.12	2694.66	6144.82	4338.08	5673.68	1.09748	0.0863386	0.292187	0.495135	-1.01411	down
2-[3,4-bis(2-hydroxyethoxy)phenyl]-5-hydroxy-7-(2-hydroxyethoxy)-3-{[3,4,5-trihydroxy-6-(hydroxymethyl)oxan-2-yl]oxy}-4H-chromen-4-one	Ketone compounds	C27H32O15	-	93206.7	85861.2	96028.8	12780.7	13356.2	14004.5	1.58783	0.00131537	0.0400812	6.8532	2.77678	up
2-Arachidonoylglycerophosphocholine	PC	C28H51NO7P+	-	14165.8	4703.68	3951.19	1363.21	4553.97	2012.83	1.09009	0.266818	0.532792	2.87776	1.52494	up
[1-(4-methoxyphenyl)-3-phenylpropoxy]sulfonic acid	Organic acids	C16H18O5S	-	11504.2	7251.99	9346.5	2638.23	1802.86	5961.52	1.32228	0.0288808	0.155239	2.70151	1.43377	up
[(E)-4-Methyl-5-Oxidanyl-Pent-3-Enyl]-Phosphonooxy-Phosphinic Acid	Organic acids	C6H14O7P2	-	528.35	1676.26	510.87	1167.13	2008.63	2455.28	1.08858	0.146149	0.389937	0.482234	-1.05219	down
5-[(E)-tridec-8-enyl]benzene-1,3-diol	Phenolic acids	C19H30O2	-	179133	227886	233155	93868.8	122811	77191.2	1.46851	0.0071697	0.0764248	2.17842	1.12328	up
4-(8-Methyl-9H-1,3-dioxolo(4,5-h)(2,3)benzodiazepin-5-yl)benzenamine	Benzene and substituted derivatives	C17H15N3O2	-	119.58	69.13	239.46	24.17	12.1	21.16	1.46037	0.133526	0.370168	7.45551	2.89831	up
2-Naphthoic acid	Benzene and substituted derivatives	C11H8O2	-	32882	27790.9	6204.38	2532.87	4045.95	1190.59	1.34237	0.1362	0.374154	8.60777	3.10564	up
(2R,3R,4S,5S,6R)-2-[2-[(1R,5R)-5-hydroxy-2,3-bis(hydroxymethyl)cyclopent-2-en-1-yl]ethoxy]-6-(hydroxymethyl)oxane-3,4,5-triol	Alcohols	C15H26O9	-	6666.03	3230.89	4291.51	755.7	143.53	310.08	1.47882	0.0469951	0.208288	11.7327	3.55246	up
(2R)-2-ammonio-3-[(carbamoylamino)oxy]propanoate	Lactones	C4H9N3O4	-	651.5	906.71	8058.69	9972.99	14035.1	12904.3	1.23811	0.0453415	0.20376	0.260533	-1.94046	down
Medicarpin 3-O-glucoside-6'-malonate	Other Flavonoids	C25H26O12	-	2.59961e+06	2.58566e+06	2.35213e+06	1.26718e+06	1.03796e+06	1.19822e+06	1.56638	0.000252738	0.0228526	2.15148	1.10533	up
Lonicerine	Flavones	C21H26N2O4	-	447.93	329.75	503.2	93.3	95.11	73.94	1.55953	0.0204475	0.130775	4.88233	2.28757	up
PChemsPC, 1-palmitoyl-2-cholesterylhemisuccinoyl-sn-glycero-3-phosphocholine, powder	PC	C55H98NO10P	-	1721.26	634.82	333.64	8219.62	3445.67	1737.25	1.24403	0.20287	0.464788	0.200687	-2.31698	down
Carnitine C16:1	CAR	C23H43NO4	-	135110	122441	136010	57280.3	58520.4	59034.9	1.58337	0.00322504	0.0561085	2.25103	1.17059	up
Asn-Thr-His	Amino acids and derivatives	C14H22N6O6	-	6013.31	5854.25	9486.52	14369.8	21057	19068.3	1.47102	0.0142669	0.109878	0.391853	-1.35162	down
Cys-His-Leu	Amino acids and derivatives	C15H25N5O4S1	-	1015.07	216.8	452.86	60.95	162.26	66.81	1.3283	0.186471	0.44672	5.80901	2.53829	up
(-)-Tortuosamine	Heterocyclic compounds	C20H26N2O2	-	49086.8	38182.5	33367.4	1864.36	5161.49	3203.35	1.54096	0.0128199	0.102761	11.7934	3.5599	up
Phe-Asp-Cys-Asn-Asn	Amino acids and derivatives	C24H33N7O10S	-	17474.8	16463.7	11307.8	1355.45	6581.95	9740.95	1.11502	0.0445404	0.201871	2.55942	1.35582	up
3,4,5-trihydroxy-6-[3-(4-hydroxy-3-methoxyphenyl)oxirane-2-carbonyloxy]oxane-2-carboxylic acid	Organic acids	C16H18O11	-	675.73	488.5	965.65	1946.66	1591.08	2701.36	1.43889	0.0372462	0.181431	0.341376	-1.55057	down
Phe-Phe-Lys	Amino acids and derivatives	C24H32N4O4	-	38.76	124.53	175.16	146.18	324.6	745.31	1.08799	0.237948	0.500985	0.27831	-1.84524	down
N-[(3S,4R)-1-(2-Methoxybenzyl)-4-(1-methyl-1H-indol-3-yl)-3-pyrrolidinyl]-N,N-dimethylamine	Amines	C23H29N3O	-	211.32	329.8	461	1774.61	2482.33	902.85	1.44704	0.090174	0.299427	0.194217	-2.36426	down
(E)-6-hydroxy-1-(4-hydroxy-3-methoxyphenyl)tetradec-4-en-3-one	Phenolic acids	C21H32O4	-	2450.55	2738.13	688.79	3764.7	19855	4445.34	1.14903	0.293802	0.560549	0.209423	-2.25551	down
Ser-Glu-Ser	Amino acids and derivatives	C11H19N3O8	-	42979.6	39206.5	49249.8	1708.54	5010.93	903.52	1.50545	0.00162046	0.042097	17.242	4.10786	up
Met-Met-His	Amino acids and derivatives	C16H27N5O4S2	-	8714.5	8977.52	13838.5	4587.37	727.66	4506.37	1.20055	0.0289327	0.155283	3.21039	1.68275	up
Cinchonain Id 7-glucoside	Flavones	C30H30O14	-	269.13	2463.83	361.35	4245.8	3097.59	1378.86	1.09142	0.164586	0.418385	0.354761	-1.49508	down
(S)-N-[3-(3,4-Methylenedioxyphenyl)-2-(acetylthio)methyl-1-oxoprolyl]-(S)-alanine benzyl ester	Organic acids	C25H28N2O7S	-	10130.5	5483.65	6130.27	110.89	356.03	581.71	1.51202	0.0405742	0.190889	20.736	4.37407	up
Met-Thr-His	Amino acids and derivatives	C15H25N5O5S1	-	25777	31852.6	9361.91	238.01	317.91	897.31	1.53118	0.0828113	0.285944	46.0984	5.52664	up
Tumonoic acid I	Organic acids	C27H47NO7	-	2134.13	1270.15	540.86	356.82	770.53	218.52	1.1042	0.192429	0.453385	2.93129	1.55154	up
Met-Ser-Ser	Amino acids and derivatives	C11H21N3O6S1	-	311.14	613.85	433.1	156.46	187.49	278.8	1.3223	0.0923488	0.302326	2.18079	1.12485	up
Asn-Ala-Gln	Amino acids and derivatives	C12H21N5O6	-	123591	91189.6	119351	41221.7	45321	47688.4	1.54897	0.0196313	0.12969	2.48923	1.3157	up
Asp-Tyr-Gly	Amino acids and derivatives	C15H19N3O7	-	7026.99	4187	9013.03	1148.66	1941.13	1520.56	1.48755	0.0618304	0.243623	4.38731	2.13334	up
Glu-Met-Val	Amino acids and derivatives	C15H27N3O6S1	-	14.32	57.2	27.98	45.08	136.73	640.11	1.10989	0.322555	0.584768	0.121058	-3.04623	down
Semilepidinoside A	Benzene and substituted derivatives	C16H20N2O6	-	595.92	1979.75	858.31	9685.04	13379	8684.12	1.51399	0.0158595	0.115491	0.108163	-3.20872	down
1D-3-amino-1-guanidino-1,3-dideoxy-scyllo-inositol 4-phosphate	Organic acids	C7H17N4O7P	-	3843.7	1025.85	1214.08	822.8	182.51	532.72	1.18943	0.234686	0.498136	3.95547	1.98385	up
Carnitine C13:0	CAR	C20H39NO4	-	135811	130055	156032	47441.3	7265.34	70137.1	1.19789	0.0200082	0.130055	3.37941	1.75677	up
Ala-Leu-Val-Arg	Amino acids and derivatives	C20H39N7O5	-	120909	223535	50164.7	750899	454034	590922	1.39269	0.0154415	0.114505	0.219733	-2.18618	down
3-[3,4-Dihydroxy-4-(hydroxymethyl)oxolan-2-yl]oxy-1,8-dihydroxy-6-methylanthracene-9,10-dione	Benzene and substituted derivatives	C20H18O9	-	2816.16	3733.01	2369.68	883.38	1101.1	928.32	1.5331	0.0349023	0.175226	3.06195	1.61445	up
Asn-Glu-Thr	Amino acids and derivatives	C13H22N4O8	-	3352.11	5401.63	6039.6	1399.42	3098.3	2439.38	1.26261	0.0630085	0.246385	2.1325	1.09254	up
2-hydroxy-ATP	Nucleotides and derivatives	C10H16N5O14P3	-	1709.59	11968.7	4634.83	9969.13	13938.2	19645.8	1.08716	0.112851	0.337406	0.420478	-1.2499	down
Phe-Phe-Tyr	Amino acids and derivatives	C27H29N3O5	-	1111.58	154.99	1590.94	15651.9	17279.2	21455.3	1.4532	0.00722603	0.0764849	0.0525408	-4.25042	down
Pro-Val-His	Amino acids and derivatives	C16H25N5O4	-	79091.5	71517.5	76642.1	466712	383282	354190	1.58106	0.0103013	0.0923232	0.188718	-2.4057	down
His-Met-Met	Amino acids and derivatives	C16H27N5O4S2	-	515.62	450.76	265.21	5044.45	7076.14	7408.3	1.56624	0.0136511	0.106115	0.063065	-3.98702	down
(2R,3S,4S,5R,6S)-2-[(3,4,5-trihydroxyoxan-2-yl)oxymethyl]-6-(3,4,5-trimethoxyphenoxy)oxane-3,4,5-triol	Benzene and substituted derivatives	C20H30O13	-	21311.7	16499	18271.2	38250.8	40409.8	50818.1	1.52893	0.0154604	0.114505	0.433136	-1.20711	down
Val-Leu-His-Arg	Amino acids and derivatives	C23H41N9O5	-	230.71	38.73	138.24	1689.45	1205.16	1961.37	1.46891	0.0168254	0.118611	0.0839542	-3.57425	down
3-Amino-4-hydroxybenzoic acid	Benzene and substituted derivatives	C7H7NO3	-	545.89	52.34	649.95	36.74	66.68	85.72	1.05192	0.194896	0.455067	6.59924	2.7223	up
LysoPE(0:0/22:2(13Z,16Z))	LPE	C27H52NO7P	-	10781.2	10440.6	3330.64	2546	4683.61	2912.54	1.07552	0.179993	0.439417	2.42082	1.2755	up
Asp-Ala-Lys	Amino acids and derivatives	C13H24N4O6	-	320164	334140	347957	1.18275e+06	1.6825e+06	1.62387e+06	1.57023	0.0177126	0.121754	0.223265	-2.16317	down
Gly-Val-Tyr	Amino acids and derivatives	C16H23N3O5	-	25798.1	19628.8	26782.4	3887.89	6892.85	2640.3	1.50054	0.00391828	0.0621667	5.38031	2.42769	up
2-(Acetylamino)-N-[2-(Piperidin-1-Yl)phenyl]-1,3-Thiazole-4-Carboxamide	Benzene and substituted derivatives	C17H20N4O2S	-	7090.02	4786.99	7384.57	2260.32	1007.66	2946.58	1.38136	0.0156291	0.114761	3.09943	1.632	up
Glu-Phe-Alanine	Amino acids and derivatives	C17H23N3O6	-	3763.02	3716.79	5470.47	71.74	3767.16	866.23	1.012	0.118097	0.343089	2.75237	1.46068	up
3,4,5-trihydroxy-6-[2-methoxy-4-(3-oxobut-1-en-1-yl)phenoxy]oxane-2-carboxylic acid	Benzene and substituted derivatives	C17H20O9	-	73579.6	66853.1	77667.3	30392.2	40567.9	35219.4	1.53676	0.00100168	0.0361384	2.05407	1.03848	up
1-(3,4-dihydroxyphenyl)-3-(4-methoxy-1-benzofuran-5-yl)propane-1,3-dione	Benzene and substituted derivatives	C18H14O6	-	369.03	1038.84	553.42	269.6	337.9	193.62	1.21963	0.188298	0.446898	2.44819	1.29171	up
Mycothiol-bimane conjugate	Amines	C27H40N4O14S	-	3985.49	2522.79	3881.97	1712.13	1426.53	1636.8	1.46902	0.0537988	0.225005	2.17576	1.12152	up
Leu-Ala-Arg-Glu-Leu	Amino acids and derivatives	C26H48N8O8	-	77278.2	88320.1	47868.4	170435	178299	98610	1.29707	0.0729867	0.268241	0.477187	-1.06737	down
Asn-Ile-Met	Amino acids and derivatives	C15H28N4O5S1	-	11085.9	8921.38	10725.4	3298.37	1809.51	2593.35	1.53786	0.0013612	0.0404386	3.99062	1.99661	up
(Z)-1-(Methylthio)-5-phenyl-1-penten-3-yne	Benzene and substituted derivatives	C12H12S	-	173.09	864.37	341.12	870.52	1010.23	920.25	1.11609	0.145815	0.389282	0.492174	-1.02276	down
4-(Isobutanoyl)sucrose	Lactones	C16H28O12	-	860.07	1857.3	1278.14	3581.08	3222.47	3468.04	1.44767	0.0110097	0.0948144	0.388987	-1.36221	down
Cys-Met-Ser	Amino acids and derivatives	C11H21N3O5S2	-	894.85	342.89	1638.98	100.33	48.48	376.84	1.24739	0.165055	0.418613	5.47269	2.45225	up
Trp-Glu-Glu	Amino acids and derivatives	C21H26N4O8	-	744.54	988.27	1496.89	3335.96	5833.07	3659.62	1.48637	0.0462957	0.206367	0.251757	-1.9899	down
5-methyltetrahydropteroyltri-L-glutamate	Amino acids and derivatives	C30H39N9O12	-	1376.78	3030.54	2997.75	449.78	2006.34	455.66	1.12293	0.117574	0.343085	2.54314	1.34661	up
Ala-His-Ala	Amino acids and derivatives	C12H19N5O4	-	6793.02	4470.59	8972.77	2871.77	2158.08	3654.55	1.36214	0.0853782	0.290497	2.3302	1.22045	up
His-Val-Tyr-Asp	Amino acids and derivatives	C24H32N6O8	-	99021.1	83719.5	92136.7	18168.3	37669	36736.3	1.46169	0.00224181	0.0491749	2.96928	1.57011	up
alpha-D-xylopyranosyl-(1->3)-beta-D-glucopyranuronosyl-(1->3)-alpha-D-xylopyranosyl-(1->3)-beta-D-glucopyranuronic acid	Organic acids	C22H34O21	-	135.89	82.7	84.31	150.36	1114.97	255.3	1.14296	0.315209	0.576533	0.199194	-2.32776	down
Leu-Lys-Glu	Amino acids and derivatives	C17H32N4O6	-	211858	297263	201443	630617	469796	636801	1.49691	0.0107595	0.0937491	0.409025	-1.28974	down
Gly-Phe-Leu-Leu-Asp	Amino acids and derivatives	C27H41N5O8	-	2892.11	2652.67	2418.88	789.4	40.41	90.26	1.35836	0.00284982	0.0524452	8.65549	3.11362	up
8-Amino-8-demethylriboflavin 5'-phosphate	Organic acids	C16H17N5O9P-3	-	58.45	26.15	57.22	69.07	885.45	113.21	1.05984	0.364373	0.618215	0.132824	-2.91241	down
6-[2-(1-carboxyethyl)-5-methoxyphenoxy]-3,4,5-trihydroxyoxane-2-carboxylic acid	Organic acids	C16H20O10	-	7491.5	7209.68	7105.38	2504.1	4808.89	3520.13	1.41011	0.0286614	0.154794	2.01295	1.00931	up
2-[2-(2-Azaniumylethoxy)-2-oxoethyl]-2-hydroxybutanedioate	Lactones	C8H12NO7-	-	899.33	914.92	1287.46	203.4	753.39	464.31	1.18606	0.0538422	0.225005	2.18261	1.12606	up
Arginyltryptophyllysine	Amino acids and derivatives	C23H36N8O4	-	13245.4	11896.6	10282.3	5145.68	6651.43	2128.11	1.30241	0.0151463	0.114063	2.54389	1.34704	up
His-Tyr-Ser	Amino acids and derivatives	C18H23N5O6	-	10625.7	7233.59	4896.86	64963.2	52829.5	36059.9	1.52756	0.0308173	0.160753	0.147909	-2.75722	down
Phe-Ile-Leu	Amino acids and derivatives	C21H33N3O4	-	329.19	470.58	595.67	21208.3	28869.4	21861	1.58174	0.0106429	0.0933736	0.0193976	-5.68798	down
PC(14:0/P-18:1(11Z))	PC	C40H78NO7P	-	6627.18	35479.9	24481.8	9324.8	1690.81	8349.87	1.02815	0.195692	0.455961	3.43854	1.78179	up
CID 75130910	Lactones	C28H34O10	-	376677	322058	380039	129812	158544	130563	1.5624	0.00200488	0.0465661	2.57514	1.36465	up
Phe-Ala-Leu	Amino acids and derivatives	C18H27N3O4	-	25765.8	344318	122523	382981	522412	506567	1.12138	0.0646857	0.248657	0.348881	-1.51919	down
Cys-Val-Met	Amino acids and derivatives	C13H25N3O4S2	-	2749.77	13411.4	8427.29	34920.5	19143.6	36135.5	1.29428	0.0370089	0.180664	0.272601	-1.87514	down
Ala-Ala-His	Amino acids and derivatives	C12H19N5O4	-	4988.33	2083.76	1388.42	14457.7	12621.5	15774.5	1.4564	0.00152008	0.042097	0.197428	-2.3406	down
Phe-Met-Val	Amino acids and derivatives	C19H29N3O4S1	-	1760.87	1063.88	1884.45	7829.64	11829.6	11718.1	1.54559	0.0181891	0.1233	0.150083	-2.73617	down
Met-Leu-Ser	Amino acids and derivatives	C14H27N3O5S1	-	6753.31	6762.67	7240.86	1438.93	4426.39	2742.13	1.3201	0.0387714	0.185372	2.4115	1.26993	up
Phe-Leu-Leu	Amino acids and derivatives	C21H33N3O4	-	554.34	863.25	1162.78	313.35	521.37	401.34	1.28038	0.113383	0.337625	2.08758	1.06183	up
StemRegenin 1	Benzene and substituted derivatives	C24H23N5OS	-	5105.96	5265.07	7093.72	894.78	1455.38	1576.4	1.53451	0.0126653	0.102366	4.44785	2.15311	up
Asp-Asn-His	Amino acids and derivatives	C14H20N6O7	-	7500.74	7163.97	7426.74	242.43	612.62	293.13	1.56009	1.69767e-06	0.00374591	19.2404	4.26607	up
Cys-Trp-Ser	Amino acids and derivatives	C17H22N4O5S1	-	35167.4	26436.2	31471.8	4066.51	8467.58	5845.76	1.5311	0.00328232	0.0565816	5.064	2.34028	up
Glu-Asn-Phe	Amino acids and derivatives	C18H24N4O7	-	52571.9	40956.2	42399.6	15831.8	25264.2	20184.1	1.48095	0.00685108	0.0756133	2.21814	1.14935	up
NCGC00384770-01_C19H28O13_5-Hydroxy-2,3-dimethoxyphenyl 4-O-[(2S,3R,4R)-3,4-dihydroxy-4-(hydroxymethyl)tetrahydro-2-furanyl]-beta-D-glucopyranoside	Benzene and substituted derivatives	C19H28O13	-	6068.43	5074.27	6376.09	1888.04	1048.42	4807.57	1.19941	0.0908687	0.300602	2.26223	1.17775	up
Arg-Met-Met	Amino acids and derivatives	C16H32N6O4S2	-	25059.3	22697.2	25179.8	6341.25	3576.81	9859.63	1.46876	0.00410733	0.0638227	3.6878	1.88276	up
Saponin IV methyl ester	Triterpene Saponin	C43H68O14	-	8136.48	7972	6481.93	12037.7	20298.7	14210	1.43402	0.0780465	0.277969	0.485332	-1.04296	down
N-Pyruvoyl-5-methoxy-3-hydroxyanthranilate	Benzene and substituted derivatives	C11H11NO6	-	69376.8	76810.5	79216	795.58	1343.08	1897.11	1.57791	0.00144486	0.0414036	55.8514	5.80352	up
3-(2-Hydroxy-4-methoxyphenyl)-3,4-dihydro-2H-1-benzopyran-4,7-diol	Benzene and substituted derivatives	C16H16O5	-	39723.7	41882.6	40801.4	11157.6	11678.8	12589.4	1.58671	9.94582e-06	0.00877818	3.45534	1.78883	up
Ala-Ala-Gln-Asn-Leu	Amino acids and derivatives	C21H37N7O8	-	62426.1	55128.8	62807.9	7847.62	11918.4	39.55	1.10853	0.00041394	0.0264692	9.10669	3.18693	up
Cys-Leu-Met	Amino acids and derivatives	C14H27N3O4S2	-	10750.4	19397.3	3246.24	44122.5	22885.6	30578.9	1.1936	0.0554881	0.228954	0.342196	-1.5471	down
Met-Trp-Asn	Amino acids and derivatives	C20H27N5O5S1	-	409982	357537	448244	224551	163808	174479	1.52187	0.00360406	0.0589064	2.16006	1.11107	up
6-Mercaptopurine ribonucleoside triphosphate	Nucleotides and derivatives	C10H15N4O13P3S	-	1109.11	1213.91	1091.5	3804.02	2798.32	3384.67	1.56287	0.0159747	0.116139	0.341896	-1.54837	down
6-(5-{8-[2-(3,4-dihydroxyphenyl)-3,7-dihydroxy-3,4-dihydro-2H-1-benzopyran-4-yl]-3,5,7-trihydroxy-3,4-dihydro-2H-1-benzopyran-2-yl}-2-hydroxyphenoxy)-3,4,5-trihydroxyoxane-2-carboxylic acid	Organic acids	C36H34O17	-	425.27	487.47	651.06	56.57	408.23	149.32	1.14445	0.0752554	0.272815	2.54641	1.34846	up
Leu-Cys-Asn	Amino acids and derivatives	C13H24N4O5S1	-	5663.73	1108.71	8078.2	1087.02	1223.85	916.77	1.12671	0.198198	0.458518	4.60108	2.20197	up
Asp-Glu-Ile	Amino acids and derivatives	C15H25N3O8	-	3457.67	24489	9016.6	3761.11	1736.82	4167.65	1.0559	0.284277	0.550272	3.82422	1.93516	up
Phloretin-4'-O-(6''-Salicyloyl)glucoside	Chalcones	C28H28O12	-	149.75	103.38	306.7	2225.06	1587	1829.89	1.53042	0.00695644	0.0756133	0.0992263	-3.33313	down
Feruloyl-2-hydroxyputrescine	Organic acids	C14H20N2O4	-	3580.54	2373.28	4603.21	607.59	124.1	257.97	1.48099	0.0332797	0.169393	10.6673	3.41513	up
3,4,5-trihydroxy-6-{2,3,5-trihydroxy-4-[2-(2-hydroxy-4-methoxyphenyl)propanoyl]phenoxy}oxane-2-carboxylic acid	Organic acids	C22H24O13	-	512.81	808.84	499.81	223.48	328.89	195.12	1.41735	0.0555378	0.228954	2.43677	1.28497	up
3-(1H-Benzimidazol-2-YL)-1H-indazole	Heterocyclic compounds	C14H10N4	-	2666.22	2390.71	3068.3	161.64	539.57	450.43	1.49097	0.00148552	0.042097	7.05536	2.81872	up
4-methylphenyl 5-phospho-alpha-D-ribofuranoside	Others	C12H15O8P-2	-	159.07	38.28	151.3	16.46	13.27	66.36	1.13755	0.151275	0.399985	3.62837	1.85932	up
dTDP-3-N,N-dimethylamino-4-oxo-2,3,6-trideoxy-alpha-D-glucose	Nucleotides and derivatives	C18H28N3O13P2-	-	1058.04	373.55	1056.43	3622.8	2030.23	2257.64	1.34065	0.0502643	0.215985	0.314514	-1.6688	down
Irigenin trimethyl ether	Isoflavones	C21H22O8	-	48921.4	17460.3	38282.3	83442.4	64736.9	66454.5	1.23769	0.0367171	0.180166	0.48764	-1.03611	down
Asp-Glu-Val-Phe-Asp	Amino acids and derivatives	C27H37N5O12	-	749.02	1294.85	661.79	521.54	108.9	612.19	1.02246	0.128579	0.361874	2.17737	1.12258	up
PA(24:0/18:4(6Z,9Z,12Z,15Z))	PA	C45H81O8P	-	82165.3	75168.9	64743.3	39181.5	31036.2	4346.28	1.12787	0.0265141	0.148566	2.97835	1.57451	up
6-[5-(5,7-Dihydroxy-4-oxochromen-2-yl)-2-methoxyphenoxy]-3,4,5-trihydroxyoxane-2-carboxylic acid	Organic acids	C22H20O12	-	225.63	333.27	53.95	4073.14	132732	1010.08	1.25748	0.40255	0.648341	0.0044469	-7.81298	down
6-O-(4-Hydroxy-2-methylenebutyryl)-1-O-cis-cinnamoyl-beta-D-glucopyranose	Lactones	C20H24O9	-	141910	136901	128853	387677	290642	332898	1.55871	0.0174922	0.120776	0.403142	-1.31064	down
Ser-Cys-Phe	Amino acids and derivatives	C15H21N3O5S1	-	220.63	666.68	2007.15	4380.52	1463.96	2363.08	1.07553	0.169988	0.426265	0.352658	-1.50366	down
[8-(2-hydroxy-1-sulooxypropan-2-yl)-2-oxo-8,9-dihydrouro[2,3-h]chromen-9-yl] (E)-2-methylbut-2-enoate	Organic acids	C19H20O10S	-	11674	6151.91	12237	4029.38	8153.27	1518.06	1.0465	0.11742	0.343067	2.19426	1.13374	up
4-O-beta-D-glucosyl-4-coumaric acid	Organic acids	C15H18O8	14364-05-7	95995.4	100667	107662	9914.55	10850.8	11448.2	1.58756	0.001183	0.0384985	9.44712	3.23987	up
cis-coumarinic acid-beta-D-glucoside	Phenolic acids	C15H18O8	2446-60-8	32268	42154.6	28781.8	7603.78	12635.9	9801.26	1.52114	0.0167541	0.118386	3.43545	1.7805	up
3-Hydroxydodecanoic acid	Organic acids	C12H24O3	1883-13-2	5956.72	1078.82	2903.56	6024.87	16346.6	16046.1	1.23637	0.0914995	0.301548	0.258712	-1.95058	down
Monocrotaline	Pyrrole alkaloids	C16H23NO6	315-22-0	52124.5	59173.7	66156.4	23528	30247.9	31485.8	1.5189	0.00550621	0.0705171	2.08129	1.05748	up
Safflor yellow A	Quinones	C27H30O15	85532-77-0	603303	480501	523150	145799	222427	117133	1.50643	0.00155142	0.042097	3.31086	1.7272	up
Hydroxyphenyllactic acid	Phenolic acids	C9H10O4	306-23-0	12699.9	13593.8	10517	2583.23	4364.52	3447.24	1.53457	0.00293631	0.0533249	3.54119	1.82424	up
1-O-trans-Cinnamoyl-beta-D-glucopyranose	Phenolic acids	C15H18O7	40004-96-4	197632	201303	217417	71925.2	91458.7	79094.3	1.56746	0.000119591	0.0155223	2.54189	1.3459	up
Baicalin	Flavones	C21H18O11	21967-41-9 | 31564-28-0	73284.9	2065.24	74092	990.06	614.24	1888.28	1.24077	0.178445	0.437787	42.7885	5.41915	up
3-[(2S,3R,4S,5S,6R)-4,5-dihydroxy-6-(hydroxymethyl)-3-[(2S,3R,4R,5R,6S)-3,4,5-trihydroxy-6-methyloxan-2-yl]oxyoxan-2-yl]oxy-2-(3,4-dihydroxyphenyl)-5-hydroxy-7-[(2S,3R,4R,5R,6S)-3,4,5-trihydroxy-6-methyloxan-2-yl]oxychromen-4-one	Flavones	C33H40O20	161993-01-7	51639.3	46327.6	52940.1	1811.82	5208.55	4091.53	1.54547	0.00029314	0.0235205	13.5807	3.76348	up
Vincetoxicoside A	Flavones	C27H30O16	18016-58-5 | 163559-06-6	24020.4	13330.6	20859.9	3517.37	4920.19	5450.46	1.51867	0.0393249	0.187005	4.19145	2.06745	up
3-Hydroxy-3',4'-dimethoxyflavone	Flavones	C17H14O5	6889-80-1	14461.5	8715.78	12680	12907.9	54533.1	24512.7	1.06367	0.269501	0.535242	0.389949	-1.35864	down
Isorhamnetin 3-O-alpha-rhamnopyranosyl-(1-2)-beta-galactopyranoside	Flavones	C28H32O16	107740-46-5	117401	136953	140829	51256.3	52923.6	16929.6	1.3638	0.0050042	0.0678486	3.26302	1.70621	up
Ile-Ser	Amino acids and derivatives	C9H18N2O4	6403-14-1	35524.7	16680.1	42938.1	3170.45	1916.35	1706.82	1.53511	0.0632943	0.246965	14.0047	3.80784	up
Lys-Lys	Amino acids and derivatives	C12H26N4O3	13184-13-9	2156.22	1137.59	2539.74	6709.97	6475.36	2017.64	1.10348	0.170379	0.426957	0.383711	-1.38191	down
1-Kestose	Saccharides	C18H32O16	470-69-9	134324	120618	140363	64103.5	65673.1	59136.8	1.5702	0.00368641	0.0595903	2.09252	1.06524	up
N-3-oxo-tetradec-7(Z)-enoyl-L-Homoserine lactone	Lactones	C18H29NO4	482598-46-9	10499.2	9556.43	13929.7	2345.94	5366.13	6253.32	1.31875	0.020407	0.130713	2.43354	1.28306	up
[6-[2-(3,4-Dihydroxyphenyl)-5,7-dihydroxy-4-oxochromen-3-yl]oxy-3,4,5-trihydroxyoxan-2-yl]methyl acetate	Flavones	C23H22O13	54542-51-7	8181.15	6743.73	8278.49	213.01	367.85	642.61	1.55623	0.00292426	0.0533249	18.9652	4.24528	up
(2S)-2-(2-hydroxypropan-2-yl)-9-[(2S,3R,4S,5S,6R)-3,4,5-trihydroxy-6-(hydroxymethyl)oxan-2-yl]oxy-2,3-dihydrofuro[3,2-g]chromen-7-one	Coumarins	C20H24O10	20320-81-4	13475.2	7618.41	12681.2	2626.02	2669.19	4088.35	1.4971	0.0399101	0.188525	3.59936	1.84774	up
3-Hydroxymandelic acid	Organic acids	C8H8O4	17119-15-2	348238	327461	416782	55586.9	69703.1	65916	1.57877	0.00688674	0.0756133	5.71363	2.51441	up
Cardamonin	Chalcones	C16H14O4	19309-14-9 | 18956-16-6	2.95907e+06	3.05086e+06	2.8775e+06	1.11087e+06	1.29699e+06	1.18196e+06	1.57932	1.90816e-05	0.0103254	2.47574	1.30786	up
Silicristin	Flavanonols	C25H22O10	33889-69-9	446030	376634	497903	88113.5	131430	115970	1.55545	0.00598361	0.0721467	3.93597	1.97672	up
Neolinustatin	Alkaloids	C17H29NO11	72229-42-6	99.36	2950.65	332.92	3426.25	2878.86	2918.43	1.09789	0.162718	0.41646	0.366771	-1.44705	down
Safrole	Monoterpenoids	C10H10O2	94-59-7	44625.5	43558.3	76361	14697.7	16366.4	18478	1.50912	0.0691152	0.259579	3.32132	1.73175	up
Glutaminyl-arginine	Amino acids and derivatives	C11H22N6O4	126590-89-4	250796	207558	258674	98868.5	126513	120045	1.53102	0.00606361	0.0723462	2.07578	1.05365	up
Tyr-Asp	Amino acids and derivatives	C13H16N2O6	87085-11-8	265922	412389	217114	74780	23413.1	116510	1.34125	0.0433787	0.198934	4.17052	2.06023	up
Methyl caprylate	Others	C9H18O2	111-11-5	28232.6	38994	31944.2	3597.91	7406.74	2568.48	1.51118	0.00470071	0.0662756	7.30641	2.86916	up
Catalposide	Monoterpenoids	C22H26O12	6736-85-2	111053	109314	122754	233575	249015	239032	1.57986	3.5355e-05	0.0104014	0.475486	-1.07253	down
Simarubaceae	Alcohols	C25H36O10	1448-23-3	49624.7	44454.7	55956.3	107.15	108.97	55595.1	1.12055	0.229037	0.491354	2.68827	1.42668	up
Dihydrocarvone	Ketone compounds	C10H16O	7764-50-3	752.73	1022.26	1263.95	8354.31	5707.07	3694.01	1.51546	0.0663875	0.253433	0.171156	-2.54662	down
Frangulin A	Benzene and substituted derivatives	C21H20O9	521-62-0	276477	240376	283737	42567	62115.8	82779.3	1.53748	0.000362175	0.0262013	4.27068	2.09446	up
2'-Deoxyguanosine 5'-monophosphate	Nucleotides and derivatives	C10H14N5O7P	902-04-5	572.54	1521.44	174.34	4128.94	7624.04	8580.88	1.40124	0.0379902	0.183626	0.111554	-3.16419	down
Phe-Asn	Amino acids and derivatives	C13H17N3O4	39537-20-7	2120.34	1876.67	4942.26	5426.59	8569.55	3896.14	1.11474	0.159832	0.413446	0.499616	-1.00111	down
S-Phenyl-N-acetylcysteine	Organic acids	C11H13NO3S	4775-80-8	8944.83	15790.1	20236.5	4295.56	8021.3	5602.84	1.31606	0.09905	0.313789	2.50961	1.32746	up
(2,3-Dihydroxy-4-methoxyphenyl)(phenyl)methanone	Benzene and substituted derivatives	C14H12O4	35836-41-0	14701.3	6924.4	15780	358.69	1807.07	76.45	1.38477	0.0477718	0.209768	16.6825	4.06026	up
3,9-Dihydroxypterocarpan	Isoflavones	C15H12O4	61135-91-9	133857	122273	103689	20379	66151.1	51813	1.30819	0.0144871	0.111185	2.60091	1.37902	up
Glycitin	Isoflavones	C22H22O10	40246-10-4	5405.53	5331.92	7331.06	1866.45	5580.91	869.72	1.08529	0.137656	0.375777	2.17246	1.11933	up
Val-Leu	Amino acids and derivatives	C11H22N2O3	3989-97-7	13144.8	35056.4	14823	5095.15	6795.88	12015	1.21289	0.198748	0.459275	2.63633	1.39853	up
Artemetin	Flavones	C20H20O8	479-90-3	18531.9	16561.8	19231.1	6979.04	6721.84	5812.12	1.57213	0.00140461	0.0413235	2.78403	1.47717	up
Ile-Met	Amino acids and derivatives	C11H22N2O3S	42384-14-5	664.85	858.08	635.96	71047.2	54202.1	51135	1.58625	0.0111624	0.0954644	0.0122397	-6.35229	down
Isoginkgetin	Biflavones	C32H22O10	548-19-6	58344.2	53474	58882.8	5581.45	10682.9	12717.7	1.53365	8.81485e-05	0.0145432	5.8899	2.55824	up
Met-Ile	Amino acids and derivatives	C11H22N2O3S	40883-17-8	18461.4	6946.91	26464.7	505.86	833.73	408.87	1.5307	0.0982122	0.312569	29.6678	4.89083	up
Ile-gly	Amino acids and derivatives	C8H16N2O3	868-28-0	36706.1	14871.5	46299.6	6781.36	17913.8	9268.5	1.19762	0.137393	0.375712	2.88182	1.52698	up
Cyclamic acid	Organic acids	C6H13NO3S	100-88-9	44568.7	32396.2	42709.4	12142.1	15323.8	14235.9	1.54815	0.0161074	0.116598	2.86976	1.52093	up
Lecanoric acid	Organic acids	C16H14O7	480-56-8	734.19	593.7	918.22	114.59	39.85	104.53	1.51668	0.015135	0.114063	8.67324	3.11657	up
Adenylosuccinic acid	Nucleotides and derivatives	C14H18N5O11P	19046-78-7	92562.1	75182	89386.4	22319.8	21152.8	25860.7	1.57668	0.00473492	0.0665452	3.70861	1.89088	up
L-Leucyl-L-alanine	Amino acids and derivatives	C9H18N2O3	7298-84-2	12576.7	5529.6	4571.83	1605.43	2972.82	3345.86	1.26013	0.186392	0.44672	2.86192	1.51698	up
(6S)-2-methyl-6-[(1S)-4-methylidenecyclohex-2-en-1-yl]hept-2-en-4-one	Ketone compounds	C15H22O	87440-60-6	6996.45	6703.08	5306.61	12632.8	18051.6	17069.1	1.51939	0.0210864	0.133315	0.398005	-1.32914	down
Leucyltyrosine	Amino acids and derivatives	C15H22N2O4	968-21-8	108271	161585	161467	26813.1	89149.3	98624.8	1.09298	0.0687998	0.258835	2.01001	1.00721	up
Asp-Tyr	Amino acids and derivatives	C13H16N2O6	22840-03-5	74371.1	64721.8	74594.4	35750.8	11665.7	15562.3	1.418	0.0111866	0.0954865	3.393	1.76256	up
2-Cyclohexyl-2-hydroxy-2-phenylacetic acid	Benzene and substituted derivatives	C14H18O3	4335-77-7 | 50896-04-3	21979.8	24595.9	30848.3	8757.74	10354.5	12159.5	1.5228	0.0181004	0.122888	2.47584	1.30792	up
Val-Asp	Amino acids and derivatives	C9H16N2O5	20556-16-5	128359	114584	136875	44490.5	53426.7	36509.4	1.5443	0.000789656	0.0331431	2.82547	1.49849	up
Z-Ala-asp-OH	Amino acids and derivatives	C15H18N2O7	79458-93-8	108799	72858.8	81513.6	18200	29025.1	18355.9	1.52796	0.0179344	0.122515	4.01292	2.00465	up
Acetylvalerenolic acid	Sesquiterpenoids	C17H24O4	81397-67-3	2169.75	3152.81	3452.18	1193.76	744.8	683.7	1.48979	0.0213594	0.134272	3.34625	1.74255	up
N-(3-Indolylacetyl)-L-isoleucine	Amino acids and derivatives	C16H20N2O3	57105-45-0	52185.8	25474.9	67200.5	8864.89	21377.6	18827	1.27538	0.109516	0.331337	2.95216	1.56177	up
3-Methoxycinnamic acid	Benzene and substituted derivatives	C10H10O3	6099-04-3 | 17570-26-2	15527.1	13256.2	12239.4	6678.51	6840.44	4730.7	1.50077	0.00444471	0.0653182	2.24786	1.16855	up
N-(4-nitrophenyl)decanamide	Benzene and substituted derivatives	C16H24N2O3	72298-63-6	990.29	406.89	736.25	217.55	42.02	528.23	1.05755	0.114003	0.338784	2.70809	1.43727	up
Speciophylline	Heterocyclic compounds	C21H24N2O4	4697-68-1	85452.6	72183.1	79954.3	34061.9	42222.5	40843.8	1.54767	0.00180664	0.0444763	2.02846	1.02039	up
Rhamnazin	Flavonols	C17H14O7	552-54-5	16388.6	17646.6	29279.9	1980.4	1484.78	2884.96	1.55154	0.0424508	0.195345	9.97067	3.31769	up
Atractyloside	Others	C30H44K2O16S2	17754-44-8	192.94	231.8	227.12	35.45	70.75	209.38	1.10368	0.1635	0.417321	2.06559	1.04656	up
Lysyl threonine	Amino acids and derivatives	C10H21N3O4	97791-84-9	11004.1	7500.43	13006.5	65860.1	84758.9	86488.4	1.56275	0.0065878	0.0745435	0.132898	-2.91161	down
Methyl reserpate	Plumerane	C23H30N2O5	2901-66-8	19084.7	26748	25442.5	73968.4	61139.1	74118.7	1.54813	0.00222523	0.0491749	0.340661	-1.55359	down
Ethyl 2,4-dihydroxy-3,6-dimethylbenzoate	Benzene and substituted derivatives	C11H14O4	31581-32-5	55582.3	40929.6	54147.4	5921.57	8651.66	6444.65	1.56961	0.00966608	0.0894265	7.16815	2.8416	up
Polydatin	Stilbene	C20H22O8	27208-80-6	11397.8	6407.63	12333.1	380.58	712.09	5217.58	1.27555	0.0313143	0.162385	4.77613	2.25584	up
13-Hydroxy-6,9,11-octadecatrienoic acid	Free fatty acids	C18H30O3	74784-20-6	86181.3	86755.9	95891.4	34088.4	43930.1	38030.4	1.55919	0.000292784	0.0235205	2.31651	1.21195	up
2,2-Diphenylglycine	Benzene and substituted derivatives	C14H13NO2	3060-50-2	17942.3	17904.1	23629	7392.84	11987.4	6854.32	1.43242	0.0120854	0.0996877	2.26706	1.18082	up
Glu-Ser	Amino acids and derivatives	C8H14N2O6	5875-38-7	28754.1	19676.2	30287.6	6182.51	3249.55	10032.7	1.44116	0.011734	0.098445	4.04412	2.01583	up
(E)-Ethyl 3-(4-hydroxyphenyl)acrylate	Lactones	C11H12O3	7362-39-2 | 2979-06-8	206724	257103	303019	104372	136375	118047	1.49437	0.0293186	0.157018	2.13729	1.09579	up
Lonchocarpol A	Flavanones	C25H28O5	68236-11-3	17208	8399.46	12421	4370.34	6596.18	4478.49	1.38241	0.0882248	0.29539	2.46219	1.29994	up
Biphenyl-2,3-diol	Benzene and substituted derivatives	C12H10O2	1133-63-7	32343.1	30284.1	33086.8	3704.04	6505.79	5760.34	1.56088	2.33976e-05	0.0103254	5.9933	2.58335	up
Alkannin	Quinones	C16H16O5	517-88-4 | 23444-65-7	70084.2	70459.9	69366.3	6313.37	13548.5	12466.5	1.5414	0.00119517	0.0384985	6.49307	2.6989	up
Allatostatin IV	Amino acids and derivatives	C45H68N12O12	123338-13-6	836360	714954	1.4218e+06	338976	194110	383309	1.4247	0.0796656	0.281251	3.24436	1.69794	up
3-Hydroxybenzoic acid	Benzene and substituted derivatives	C7H6O3	99-06-9	207889	193868	229900	95687.3	108855	103224	1.56552	0.00467332	0.0662756	2.05239	1.03731	up
4-Hydroxybenzoic acid	Phenolic acids	C7H6O3	99-96-7	47747.4	43773.6	51973.8	3733.05	12054.7	2172.86	1.45058	0.000576432	0.029239	7.98941	2.99809	up
4-Hydroxycinnamic acid	Phenolic acids	C9H8O3	501-98-4	42557.2	37670.1	44629.9	15619.7	16206.2	13978.6	1.57342	0.00319364	0.0559267	2.72587	1.44672	up
2-Hydroxybenzaldehyde	Phenolic acids	C7H6O2	90-02-8	18779.5	4873.19	5760.66	23088.7	22352	21516.2	1.21831	0.106964	0.327421	0.439288	-1.18676	down
3-Hydroxyglutaric acid	Organic acids	C5H8O5	638-18-6	92438.7	109332	105448	202630	185003	358464	1.41084	0.116243	0.341758	0.411769	-1.28009	down
1-Isomangostin	Heterocyclic compounds	C24H26O6	19275-44-6	71696.4	75477.6	83487.5	20819.9	35014.7	32517.8	1.50344	0.00131186	0.0400812	2.6107	1.38444	up
Phenol	Phenolic acids	C6H6O	108-95-2	24082.2	23563.9	26246.8	7135.96	8496.44	7931.88	1.5799	0.00044985	0.0264692	3.1358	1.64883	up
gamma-Linolenic Acid	Free fatty acids	C18H30O2	506-26-3	37269	24783.8	39434.1	78037.5	131903	76289.9	1.45238	0.0699832	0.261607	0.354563	-1.49588	down
Apometzgerin	Ketone compounds	C17H14O7	76900-87-3	80535.4	79527	88718.2	413.09	1525.85	1457.55	1.56067	0.00108957	0.0378605	73.2464	6.19469	up
4-Hydroxystyrene	Phenolic acids	C8H8O	2628-17-3	10327.9	8645.06	12533.2	965.72	5914.91	1359.26	1.30556	0.0200107	0.130055	3.82361	1.93494	up
(2S)-2-Isopropylmalate	Organic acids	C7H12O5	49601-06-1	22652.7	20609.2	24005.5	37232.2	51130.2	48110.2	1.51957	0.0267116	0.148836	0.4929	-1.02063	down
Usambarine	Alkaloids	C30H34N4	35226-29-0	22957	42279.5	118200	1604.56	460.9	845.21	1.52454	0.17426	0.432093	63.022	5.97778	up
9(S)-HpOTrE	Free fatty acids	C18H30O4	111004-08-1	4286.73	2432.99	4764.12	18412.5	7815.15	6554.3	1.25735	0.196213	0.456691	0.35031	-1.51329	down
Benzenesulfonamide, 4-methyl-N-[4-(phenylamino)phenyl]-	Benzene and substituted derivatives	C19H18N2O2S	100-93-6	12112.9	10062.5	6171.72	31866.7	43934	38122.4	1.51764	0.00562334	0.0710856	0.248826	-2.00679	down
(-)-erythro-Anethole glycol 1-glucoside	Benzene and substituted derivatives	C16H24O8	217973-33-6	2809.08	607.37	1481.15	259.65	1067.7	156.66	1.07505	0.210597	0.472959	3.30025	1.72257	up
Canthiumine	Organic acids	C33H36N4O4	26195-90-4	3.09122e+06	2.88955e+06	2.9647e+06	1.21156e+06	1.3276e+06	1.18171e+06	1.58105	3.41574e-05	0.0104014	2.40413	1.26552	up
Deoxypodophyllotoxin	Lignans	C22H22O7	19186-35-7 | 100348-38-7	3469.64	2765.5	1604.31	5710.65	6003.9	7402.74	1.40825	0.00759427	0.0790413	0.410071	-1.28605	down
(S)-Nerolidol 3-O-[a-L-rhamnopyranosyl-(1->2)-b-D-glucopyranoside]	Saccharides	C27H46O10	130466-30-7	992.71	737.29	180.58	4986.17	1515.16	2054.52	1.24059	0.171247	0.426957	0.223307	-2.1629	down
Glyceraldehyde	Saccharides	C3H6O3	56-82-6	99227.2	17767.2	2935.74	68517	121882	113322	1.02244	0.167694	0.422635	0.39487	-1.34055	down
4-(1-Hydroxyethyl)phenol	Phenolic acids	C8H10O2	2380-91-8	6283.92	4754.71	7351.9	1968.5	302.65	1766.15	1.31147	0.00879344	0.0858528	4.55516	2.1875	up
Threonic acid	Saccharides	C4H8O5	3909-12-4	1229.98	1777.4	2283.71	2276.66	6275.27	4795.71	1.23707	0.140613	0.380689	0.396406	-1.33495	down
Mulberrofuran A	Heterocyclic compounds	C25H28O4	68978-04-1	34805.7	115043	81816.9	9027.74	5740.22	3436.13	1.49176	0.091707	0.301548	12.726	3.66971	up
Rosmarinine	Ketone compounds	C18H27NO6	520-65-0	768912	680884	829612	1.9867e+06	2.27567e+06	2.24821e+06	1.57394	0.00107656	0.0378605	0.350108	-1.51413	down
Phenylacetylglycine	Amino acids and derivatives	C10H11NO3	500-98-1	36748.8	29465.5	39322.7	6417.46	7805.14	6373.85	1.57386	0.0093232	0.0883535	5.12404	2.35728	up
Dyphylline	Alkaloids	C10H14N4O4	479-18-5	19267.5	20707.1	18687.8	45601.3	64534.3	58726.2	1.55662	0.0214399	0.134395	0.347399	-1.52533	down
D-piperidine acid	Organic acids	C6H11NO2	1723-00-8	10387.8	13262.1	9474.99	36165.4	24637.6	25222.7	1.50686	0.0333223	0.169414	0.385058	-1.37685	down
p-Coumaraldehyde	Phenolic acids	C9H8O2	20711-53-9	66684	57907.7	70377	169666	186910	178538	1.57637	9.33169e-05	0.0147074	0.36435	-1.4566	down
Verbasoside	Phenolic acids	C20H30O12	61548-34-3	134595	76968.2	137622	34432.7	49741.8	39204.6	1.45909	0.0559441	0.229871	2.83018	1.50089	up
Okadaic acid	Organic acids	C44H68O13	78111-17-8	49.84	55.62	646.31	17907.6	198.72	1409.14	1.02879	0.387779	0.635687	0.0385217	-4.69819	down
Vitexin 2''-O-rhamnoside	Flavones	C27H30O14	64820-99-1	10936.5	19286.3	16667.7	77025.4	85616.5	71470.8	1.55389	0.000626579	0.0307232	0.20029	-2.31984	down
5,7-Dihydroxy-6,8-dimethoxyflavone	Ketone compounds	C17H14O6	3162-45-6	539164	577305	545346	300236	242387	280706	1.563	0.000342886	0.0252193	2.01841	1.01322	up
Ketoleucine	Organic acids	C6H10O3	816-66-0	84.04	697.7	606.66	701.15	3492.93	1102.71	1.04475	0.271207	0.536482	0.262121	-1.9317	down
Brucine	Plumerane	C23H26N2O4	357-57-3	12697.7	5035.8	3490.05	1437.34	945.66	1082.01	1.43185	0.172792	0.429838	6.12511	2.61474	up
1,2-di-O-sinapoyl-beta-D-glucose	Phenolic acids	C28H32O14	91095-79-3	92246.7	84062.6	90773.1	40284.6	40360.8	50037.6	1.55689	0.000515292	0.0273974	2.04374	1.03121	up
Aurasperone D	Ketone compounds	C31H24O10	67924-64-5	33179.2	9815.46	26601.8	46271.9	60281.8	58978.3	1.24992	0.0242361	0.141849	0.420441	-1.25003	down
Thalidasine	Lignans	C39H44N2O7	16623-56-6	2029.2	468.38	1578.34	11350.4	15666	13516.5	1.48724	0.00519476	0.068227	0.100558	-3.3139	down
Cytidine-5'-monophosphate	Nucleotides and derivatives	C9H14N3O8P	63-37-6	6541.27	5986	6004.69	46846.6	82769.4	63227.7	1.5735	0.0304495	0.159968	0.0960984	-3.37934	down
Phenoxyacetic acid	Phenolic acids	C8H8O3	122-59-8	6377.36	12722.2	15617.1	5282.19	6613.95	5235.5	1.1943	0.161525	0.415632	2.02647	1.01897	up
Inosine	Nucleotides and derivatives	C10H12N4O5	58-63-9	339828	144295	147456	68955.6	67204.1	71688.3	1.39306	0.160503	0.414028	3.03866	1.60344	up
Stachyose	Saccharides	C24H42O21	470-55-3	76006.8	82762.8	80791.1	42600.3	40061.9	31907	1.53938	0.000974885	0.0358514	2.09097	1.06417	up
Usnic acid	Phenolic acids	C18H16O7	125-46-2	42017.8	31399.1	38866.7	9399.92	606.09	415.23	1.3641	0.00144249	0.0414036	10.7745	3.42955	up
Dracorubin	Proanthocyanidins	C32H24O5	6219-63-2	2062.35	2248.26	3438	1591.04	388.03	1321.49	1.16092	0.0600039	0.24006	2.34767	1.23123	up
Kaempferol-7-rhamnoside	Flavonols	C21H20O10	20196-89-8	22635.1	29618.4	20055.6	893.69	2950.47	3258.29	1.50026	0.0125369	0.101701	10.1809	3.34779	up
aldehydo-D-ribose	Saccharides	C5H10O5	50-69-1 | 34466-20-1	100028	101411	90400.8	44621.3	26529.4	24117	1.50408	0.00274488	0.0520472	3.06336	1.61511	up
Glu-Val	Amino acids and derivatives	C10H18N2O5	5879-06-1	28107.4	29816.3	28991.3	9269.93	11489.8	11944.3	1.56892	0.000193525	0.0210155	2.65763	1.41014	up
Citraconic acid	Organic acids	C5H6O4	498-23-7	30043.4	20787.3	22637.4	74054.6	35080.7	38746.1	1.24549	0.178926	0.438423	0.496804	-1.00925	down
Aloin	Anthraquinone	C21H22O9	28371-16-6 | 8015-61-0 | 5133-19-7	423057	373109	306854	127137	159040	145974	1.54305	0.016383	0.117605	2.5524	1.35185	up
Phenylpyruvic acid	Organic acids	C9H8O3	156-06-9	49898.3	42820.8	48566.7	18080.8	23746.6	21900.2	1.54707	0.000950729	0.0358514	2.21703	1.14863	up
Sophoricoside	Isoflavones	C21H20O10	152-95-4	50697.5	45199.7	41051.9	13589.2	11550.3	20028	1.52381	0.00131697	0.0400812	3.03203	1.60028	up
1-O-Acetylbritannilactone	Lactones	C17H24O5	33627-41-7	10129.4	9821.24	13084.8	1926.92	3609.65	2233.48	1.52565	0.0058443	0.072015	4.25164	2.08802	up
Abacavir sulfate	Nucleotides and derivatives	C28H38N12O6S	188062-50-2 | 136777-48-5	151657	107622	124721	36523.1	46266.1	42850.3	1.55241	0.0175955	0.121137	3.05636	1.61181	up
Harpagoside	Monoterpenoids	C24H30O11	19210-12-9	105633	112960	140448	36521.1	38657.3	46956.9	1.55626	0.0120112	0.0996267	2.9397	1.55567	up
Danthron	Anthraquinone	C14H8O4	117-10-2	76357.5	77288	70327	11790.4	14984.3	14294.1	1.58213	0.000231454	0.0222045	5.4536	2.44721	up
1-Methylguanine	Nucleotides and derivatives	C6H7N5O	938-85-2	21425.2	20471.3	31590	3074.71	875.65	679.7	1.50862	0.0193901	0.128481	15.8716	3.98838	up
Asparagoside E	Heterocyclic compounds	C45H76O19	60267-25-6	13559	17036.3	18637.1	1600.01	4502.16	7582.97	1.34222	0.00696455	0.0756133	3.59751	1.847	up
Brevetoxin A	Heterocyclic compounds	C49H70O13	98112-41-5	2816.08	7835.54	7267.01	3356.22	2688.12	2584.72	1.09115	0.187841	0.446898	2.07654	1.05419	up
Trilobine	Lignans	C35H34N2O5	6138-73-4	4815.11	13118.3	11259.6	1709.23	5714.35	5529.98	1.03118	0.152022	0.401241	2.25367	1.17228	up
Homoglutathione	Amino acids and derivatives	C11H19N3O6S	18710-27-5	4458.35	2708.72	4294	6065.83	9766.1	10069.7	1.38235	0.0479969	0.210295	0.442484	-1.1763	down
Rescinnamine	Alkaloids	C35H42N2O9	24815-24-5	95090	96349.9	92680.2	25615.4	29221.4	35673.4	1.5692	0.000700548	0.0322544	3.1391	1.65035	up
Methy Indole-3-Acetate	Plumerane	C11H11NO2	1912-33-0	206438	182661	228535	374113	449665	419800	1.54542	0.00276361	0.0520472	0.496659	-1.00967	down
Spaglumic acid	Amino acids and derivatives	C11H16N2O8	3106-85-2	43163	43091.6	58884.4	24611.8	8724.85	28251.7	1.25092	0.0257339	0.146243	2.3566	1.23671	up
Gossypol	Sesquiterpenoids	C30H30O8	90141-22-3	373771	427308	481406	46004.1	50713.9	43140.4	1.58336	0.00637857	0.0733269	9.16988	3.1969	up
Petunidin chloride	Anthocyanidins	C16H13ClO7	1429-30-7	3099.68	7065.95	5195.81	1306.67	1603.31	956.12	1.46022	0.0753082	0.272815	3.97337	1.99036	up
2'-Deoxyuridine	Nucleotides and derivatives	C9H12N2O5	951-78-0	6087.91	8721	10624	1277.11	2445.72	1467.95	1.51101	0.0287811	0.155081	4.89962	2.29267	up
3-Methyl-5-pentyl-2-furanpropanoic acid	Organic acids	C13H20O3	69662-69-7	3275.4	772.62	2322.66	5634.37	6277.2	5386.12	1.2679	0.0266796	0.148836	0.368297	-1.44106	down
Ethyl salicylate	Phenolic acids	C9H10O3	118-61-6	671332	591276	705008	167850	152581	122956	1.5716	0.00161239	0.042097	4.43768	2.14981	up
7-Hydroxycoumarinyl Arachidonate	Others	C29H36O4	161180-11-6	1.68951e+06	1.50874e+06	3.13721e+06	34305.2	4099.82	1.59406e+06	1.13253	0.100131	0.316079	3.88091	1.9564	up
Glucovanillin	Benzene and substituted derivatives	C14H18O8	494-08-6	257639	212870	332282	111318	137874	47544.9	1.32195	0.0207951	0.132232	2.7054	1.43584	up
protoporphyrin IX	Heterocyclic compounds	C34H34N4O4	553-12-8	146217	257796	243722	15101	33647.9	22838.8	1.53513	0.0293793	0.157152	9.04814	3.17762	up
Mubenin B	Lignans	C41H66O11	35790-94-4	274.96	1436.91	634.81	3882.42	3048.58	2810.06	1.36526	0.00651506	0.0742154	0.240906	-2.05346	down
Oxoadipic acid	Organic acids	C6H8O5	3184-35-8	91129.4	75360.2	202418	55978.9	59411.9	58642.8	1.16633	0.245691	0.509495	2.11975	1.08389	up
Sedoheptulose	Saccharides	C7H14O7	3019-74-7	28342.9	66474.9	62025.9	10785	8682.25	9990.1	1.5007	0.0714489	0.264517	5.32442	2.41263	up
Albafuran A	Benzene and substituted derivatives	C24H26O4	84323-14-8	76977	69270.1	90343	24295.1	25218.4	16227.7	1.53839	0.00444643	0.0653182	3.59881	1.84752	up
1,2,4,5-Tetraazaspiro[5.5]undecane-3-thione	Ketone compounds	C7H14N4S	18801-59-7	1863.99	2489.69	1354.86	1118.33	123.26	569.36	1.17276	0.0417573	0.193566	3.15224	1.65638	up
Tazarotenic Acid Sulfoxide	Organic acids	C19H17NO3S	603952-64-3	1822.28	2096.31	3378.31	516.46	34.72	762.01	1.2109	0.0369121	0.180391	5.55662	2.47421	up
Vestitol	Other Flavonoids	C16H16O4	56701-24-7	7144.31	22749.5	16013.5	3671.19	330.02	278.4	1.35794	0.0839454	0.288513	10.727	3.42317	up
b-D-Glucopyranuronosyl-(1->3)-a-D-galactopyranuronosyl-(1->2)-a-L-rhamnopyranosyl-(1->4)-[b-D-glucopyranuronosyl-(1->3)]-a-D-galactopyranuronosyl-(1->2)-L-rhamnopyranose	Saccharides	C36H54O33	71562-84-0	59107.1	47625.2	61502.8	25441.7	27818.3	30077.2	1.53738	0.0153867	0.114505	2.01873	1.01345	up
Sirohydrochlorin	Heterocyclic compounds	C42H46N4O16	65207-12-7	9064.33	5192.67	2965.09	19007.3	26387.2	24019	1.44728	0.00393032	0.0621667	0.248109	-2.01096	down
Epiafzelechin trimethyl ether	Benzene and substituted derivatives	C18H20O5	3143-21-3	67550.6	60129.2	76831.6	2257.48	19697.1	21225.9	1.26536	0.00274368	0.0520472	4.73621	2.24373	up
(2-Methyl-6,7-dihydro-5,8-dioxa-1,3-diaza-cyclopenta[b]naphthalen-1-yl)-acetic acid	Organic acids	C12H12N2O4	879045-15-5	4963.79	5292.74	3292.16	9956.19	13953.3	11029.2	1.49049	0.013081	0.103825	0.387785	-1.36667	down
Dhurrin	Phenolamine	C14H17NO7	499-20-7	1992.31	1740.33	2240.75	828.9	1109.23	714.68	1.4901	0.00456342	0.0655973	2.25172	1.17103	up
CID 5476509	Benzene and substituted derivatives	C37H44O10	55306-11-1	114661	96279.3	85872.5	230672	367174	361717	1.52095	0.0346053	0.174131	0.30932	-1.69283	down
2-Benzimidazolylguanidine	Benzene and substituted derivatives	C8H9N5	5418-95-1	14330.9	10026.2	10918.1	32277.2	44470.7	33161.5	1.53932	0.0161949	0.116778	0.320947	-1.63959	down
Fumonisin FP2	Organic acids	C39H62NO15+	182063-59-8	1342.23	1794.41	38.05	26391.9	4186.91	5382.03	1.16206	0.268502	0.534702	0.0882818	-3.50174	down
7-Methylguanine	Nucleotides and derivatives	C6H7N5O	578-76-7	6150.22	5273.37	6672.68	3142.87	1710.26	1322.29	1.43653	0.00574778	0.0714749	2.93037	1.55108	up
3-Dehydroshikimate	Organic acids	C7H8O5	2922-42-1	52367.3	52739.2	49645.2	2106.05	2713.56	2032.33	1.58529	0.000218814	0.0214993	22.5851	4.4973	up
Miserotoxin	Saccharides	C9H17NO8	24502-76-9	4204.83	4431.48	4766.86	363.44	3662.91	1955.56	1.0292	0.117898	0.343089	2.24062	1.1639	up
Icariside C(1)	Terpene	C21H38O8	108906-50-9	2670.82	5325.45	4503.9	888.51	870.04	2619.32	1.29323	0.0549537	0.228138	2.85531	1.51365	up
Pantetheine	Alkaloids	C11H22N2O4S	496-65-1	464718	532195	494558	72119.8	89816.4	81468.4	1.58324	0.00123982	0.0396474	6.12754	2.61531	up
Pelargonidin	Anthocyanidins	C15H11O5+	7690-51-9	4082.9	1559.06	2452.82	3186.1	7599.14	6629.55	1.12375	0.131794	0.366712	0.464822	-1.10525	down
Histidylalanine	Amino acids and derivatives	C9H14N4O3	16874-75-2	6133.45	3161.36	4993.44	1333.41	3774.2	1771.79	1.16201	0.0988389	0.313345	2.07696	1.05447	up
8-Epideoxyloganic acid	Organic acids	C16H24O9	88668-99-9	2009.91	2251.44	1962.39	252.24	679.09	1104.93	1.31847	0.0198386	0.130055	3.05646	1.61186	up
2-Phloroeckol	Heterocyclic compounds	C24H16O12	89444-89-3	1815.38	294.38	183.65	5314.75	5931.49	7365.24	1.39431	0.00267269	0.0520472	0.123226	-3.02063	down
Caffeoylmalic Acid	Phenolic acids	C13H12O8	53755-04-7	13400.2	10551.9	17437.1	24082.4	45405.3	27850.7	1.38208	0.0943302	0.305898	0.42521	-1.23375	down
Anhalamine	Heterocyclic compounds	C11H15NO3	643-60-7	3456.45	5425.83	4574.72	3252.61	1757.55	1297.52	1.27411	0.0440082	0.201044	2.13343	1.09318	up
Alamarine	Heterocyclic compounds	C19H18N2O4	77156-18-4	83803.6	76842	88624.1	10852.8	18050.1	6948.1	1.52661	0.000114734	0.0153431	6.95294	2.79762	up
DL-Dopa	Amino acids and derivatives	C9H11NO4	63-84-3	32419.3	34993.3	37369	81180.6	84227.8	80246.8	1.58135	1.89975e-05	0.0103254	0.426539	-1.22925	down
2-(Octylthio)ethanol	Alcohols	C10H22OS	3547-33-9	1796.25	1986.28	903.92	513.93	691.55	530.84	1.38417	0.0944796	0.305898	2.69907	1.43246	up
7,11-Methano-2H-cycloocta[f][2]benzopyran-8-aceticacid,4-(3-furanyl)-4,4a,5,6,6a,7,8,9,10,11,12,12a-dodecahydro-4a,7,9,9-tetramethyl-2,10,13-trioxo-,methyl ester, (4R,4aR,7S,8S,11S)-	Lactones	C27H32O7	3463-88-5	58323.3	81225.5	78768.5	34599.6	30803.7	31437.5	1.53075	0.0280523	0.153211	2.25439	1.17274	up
4H-1-Benzopyran-4-one, 5-hydroxy-8-(5-(5-hydroxy-7-methoxy-4-oxo-4H-1-benzopyran-2-yl)-2-methoxyphenyl)-7-methoxy-2-(4-methoxyphenyl)-, (+)-	Flavones	C34H26O10	3778-25-4 | 22783-08-0	22449.5	21014.9	22787.4	9228.87	9068.5	9718.88	1.58548	0.000611473	0.0303194	2.36476	1.24169	up
His-Met	Amino acids and derivatives	C11H18N4O3S	2488-11-1	187899	156071	206029	53977.1	73281	76364.7	1.53408	0.00653484	0.0742154	2.70107	1.43353	up
4-Hydroxytryptamine	Tryptamines	C10H12N2O	570-14-9	706.28	309.19	303.91	41.17	167.62	147.22	1.26813	0.128227	0.361848	3.70602	1.88987	up
Momordin Ie	Triterpene Saponin	C46H72O17	96158-13-3	2230.94	9822.21	8522.36	23125.6	13251.4	11206	1.08652	0.120458	0.347437	0.432413	-1.20952	down
Gambogic acid	Organic acids	C38H44O8	2752-65-0	1041.07	1069	636	2292.49	3596.66	3317.75	1.49583	0.0223664	0.13824	0.298262	-1.74535	down
Garcinone C	Ketone compounds	C23H26O7	76996-27-5	33592.6	71494.3	90224.8	4763.96	5136.71	13134.5	1.47624	0.0711866	0.264211	8.47885	3.08387	up
Lys-Gly	Amino acids and derivatives	C8H17N3O3	7563-03-3	13922.2	14531.1	17975	3287.84	1328.71	3035.79	1.51688	0.00309955	0.0549329	6.0672	2.60103	up
Acetaminophen glucuronide	Ketone compounds	C14H17NO8	16110-10-4	122469	112622	131053	35305.5	49432.6	43229	1.55677	0.000418486	0.0264692	2.86123	1.51663	up
Candesartan	Benzene and substituted derivatives	C24H20N6O3	139481-59-7	25107.3	21718.3	40381.1	8076.39	20327.9	14575.1	1.18668	0.107788	0.328587	2.02903	1.02079	up
Asp-Trp	Amino acids and derivatives	C15H17N3O5	71835-79-5	8664.57	5885.42	9093.64	52563.8	50608.1	39344.4	1.56451	0.00776511	0.0799926	0.165901	-2.5916	down
6-Benzylaminopurine	Nucleotides and derivatives	C12H11N5	1214-39-7	26664	24486.2	25778.7	65313.6	46562.4	43571.8	1.4915	0.0602405	0.240329	0.494885	-1.01483	down
Isochlorogenic acid A	Phenolic acids	C25H24O12	2450-53-5 | 89919-62-0 | 879305-14-3	309429	312355	336893	802964	973936	912669	1.57758	0.00617476	0.0723462	0.356442	-1.48826	down
Oglufanide	Amino acids and derivatives	C16H19N3O5	38101-59-6	730.69	652.14	661.7	1900.43	4153	2353.83	1.50431	0.0908572	0.300602	0.243186	-2.03987	down
11,12-Dihydroxybenzo[a]pyrene	Benzene and substituted derivatives	C20H12O2	65277-41-0	1142.85	1819.98	1613.63	6782.71	6397.95	9210.42	1.54786	0.0173083	0.120666	0.204388	-2.29062	down
Uscharidin	Cardiac glycoside	C29H38O9	24321-47-9	325876	282706	352032	88504.9	139026	103161	1.53099	0.00159053	0.042097	2.90486	1.53847	up
Paptga	Benzene and substituted derivatives	C12H15NO6S	62205-44-1	642100	573467	671221	126028	172816	158027	1.57189	0.000848667	0.0331431	4.1298	2.04607	up
Arachidonoyl LPA	LPA	C23H42NO7P	799268-65-8	784.96	2927.01	1343.13	5527.78	5650.53	5627.65	1.38293	0.0254558	0.145514	0.300792	-1.73316	down
Ilexolide A	Triterpene Saponin	C35H54O7	85344-31-6	55970.8	54618.6	48388.6	100267	104193	122502	1.55197	0.00876496	0.0858528	0.486227	-1.0403	down
Neocarlinoside	Flavones	C26H28O15	83151-89-7	222.51	295.18	606.73	301.4	121.61	62.38	1.03859	0.212123	0.474695	2.31653	1.21196	up
Tricoumaroyl spermidine	Heterocyclic compounds	C34H37N3O6	131086-78-7 | 364368-18-3	17004.8	12778.6	14226.4	88995.4	53204	65530.8	1.55006	0.03353	0.170078	0.21186	-2.23882	down
Uncarine F	Plumerane	C21H24N2O4	14019-66-0	45276.9	38029.3	54585.1	1045.87	48917.8	1407.94	1.09381	0.205007	0.466338	2.68419	1.42449	up
[(1R,4Z,6R,7S)-4-ethenyl-17-hydroxy-6,7,14-trimethyl-3,8-dioxo-2,9-dioxa-14-azoniatricyclo[9.5.1.014,17]heptadeca-4,11-dien-7-yl] acetate	Pyrrole alkaloids	C21H28NO7+	33979-15-6	213370	190877	202056	52803.3	52541.4	52567.8	1.58724	0.00187924	0.0450711	3.83949	1.94092	up
Rutamarin	Coumarins	C21H24O5	14882-94-1	110170	92722.6	97543.1	16840.5	17881.7	25409.1	1.5691	0.000841037	0.0331431	4.99633	2.32087	up
Sambunigrin	Alkaloids	C14H17NO6	99-19-4	9620.59	6372.09	4928.86	3287.26	4632.13	2393.54	1.24952	0.109228	0.331288	2.02867	1.02053	up
Val-Pro-Leu	Amino acids and derivatives	C16H29N3O4	90614-49-6	57780.2	47658.9	56246.1	2568.5	1773.48	2731.65	1.5834	0.00347368	0.0582864	22.8575	4.51459	up
Oleaside A	Cardiac glycoside	C30H44O7	69686-84-6	3731.7	693.83	1244.49	4120.02	4370.32	5174.91	1.18595	0.0915974	0.301548	0.414923	-1.26909	down
Sedoheptulose 7-phosphate	Saccharides	C7H15O10P	2646-35-7	424172	389409	448955	142619	194278	176050	1.55131	0.000443259	0.0264692	2.46133	1.29944	up
Codamine	Isoquinoline alkaloids	C20H25NO4	21040-59-5	14992.8	14893.6	19410	3277.45	933.7	8255.43	1.28567	0.0125223	0.101701	3.95429	1.98342	up
Phe-Met	Amino acids and derivatives	C14H20N2O3S	15080-84-9	14577.6	11657.2	14584.8	4883.68	6739.81	4691.11	1.52043	0.00363621	0.0590347	2.50202	1.3231	up
5,6-Dihydroxyflavone	Ketone compounds	C15H10O4	6665-66-3	201053	198195	199196	63951.2	71454.6	67208	1.58576	4.57193e-05	0.0108747	2.95362	1.56248	up
[6]-Gingerdiol 3,5-diacetate	Lactones	C21H32O6	195204-05-8	7975.5	606.49	8013.65	1009.5	219.79	431.22	1.14574	0.179539	0.438708	9.9943	3.32111	up
2-O-(4-O-Methyl-a-D-glucopyranuronosyl)-D-xylose	Saccharides	C12H20O11	7382-52-7	6313.38	5188.33	9462.06	2229.86	1426.3	1477.42	1.51053	0.049043	0.213439	4.08366	2.02986	up
6-Methoxyflavanone	Ketone compounds	C16H14O3	3034-04-6	56620.5	77035.8	68407.8	28640.2	35365.2	31624.9	1.52416	0.0186018	0.124947	2.11297	1.07927	up
Lex-lactose	Saccharides	C32H55NO25	213250-53-4	67970.8	33994.9	53224.9	143163	184486	191862	1.49414	0.00434261	0.0653182	0.298724	-1.74311	down
Aconitan-14-one, 7,8-dihydroxy-20-ethyl-4-(((2-(3-methyl-2,5-dioxo-1-pyrrolidinyl)benzoyl)oxy)methyl)-1,6,16-trimethoxy-, (1-alpha,4(S),6-beta,16-beta)-	Benzene and substituted derivatives	C36H46N2O10	123497-99-4	44738.9	57201.4	57902.7	3059.2	31567.5	6701.85	1.25771	0.0308565	0.160767	3.86762	1.95145	up
Geranyl diphosphate	Organic acids	C10H20O7P2	763-10-0	374209	724990	691725	2.29171e+06	991704	1.48257e+06	1.31827	0.110432	0.333107	0.375771	-1.41207	down
Cauloside A	Triterpene Saponin	C35H56O8	17184-21-3	134958	140250	142678	266159	294772	305942	1.57624	0.00489353	0.0674849	0.482061	-1.05271	down
Acetaminosalol	Heterocyclic compounds	C15H13NO4	118-57-0	1953.4	330.26	1059.8	193.57	162.72	567.43	1.09238	0.222868	0.486889	3.61956	1.85581	up
Val-Thr	Amino acids and derivatives	C9H18N2O4	72636-02-3	813.65	513.42	819.45	149.29	83.59	587.55	1.17352	0.0896192	0.297809	2.61634	1.38755	up
4-O-Methylgalactinol	Saccharides	C13H24O11	75589-40-1	5219.89	3238.46	4677.28	38081.5	40527	41152.9	1.57513	2.58722e-05	0.0103795	0.109682	-3.18861	down
N(2)-malonyl-D-tryptophan	Amino acids and derivatives	C14H14N2O5	3184-74-5	636759	514979	687048	1.12314e+06	1.5382e+06	1.28313e+06	1.51066	0.0167507	0.118386	0.466168	-1.10108	down
Cystathionine	Amino acids and derivatives	C7H14N2O4S	61135-95-3	226732	206824	248293	540282	643119	594375	1.57129	0.00258198	0.0520072	0.38354	-1.38255	down
Avocadyne	Others	C17H32O3	129099-96-3	10793	11736.2	14353.3	29218	26187.9	23693.8	1.53524	0.00309733	0.0549329	0.46628	-1.10073	down
Septentrionine	Ditepenoids	C38H54N2O11	70553-63-8	6841.64	3709.63	2740.28	2410.22	2217.97	1922.1	1.19722	0.209785	0.472822	2.02915	1.02088	up
[(2R,3R,4R,5R,6R)-4-[(2S,3R,4R,5R,6S)-4,5-dihydroxy-6-methyl-3-[(2S,3R,4S,5S)-3,4,5-trihydroxyoxan-2-yl]oxyoxan-2-yl]oxy-6-[2-(3,4-dihydroxyphenyl)ethoxy]-5-hydroxy-2-(hydroxymethyl)oxan-3-yl] (E)-3-(4-hydroxy-3-methoxyphenyl)prop-2-enoate	Benzene and substituted derivatives	C35H46O19	140147-66-6	3313.35	2417.68	2255.15	781.63	482.8	1385.83	1.39841	0.014928	0.113581	3.01336	1.59137	up
Fumarprotocetraric acid	Organic acids	C22H16O12	489-50-9	9083.57	5144.02	10213.7	943.26	720.13	8557.99	1.07911	0.204909	0.466338	2.39119	1.25773	up
1,6-di-O-phosphono-D-fructose	Organic acids	C6H14O12P2	4937-84-2	30802.9	24005	35238	3345.36	6353.15	6433.94	1.5319	0.0113941	0.0966962	5.58167	2.4807	up
Sakuranetin	Flavanones	C16H14O5	2957-21-3	71145.3	66618.1	81661.1	20125	29375.6	24545.4	1.54837	0.00181538	0.0444763	2.96335	1.56723	up
Carapanaubine	Heterocyclic compounds	C23H28N2O6	1255-02-3	6568.35	8981.07	9156.57	4000.61	1810.6	3739.64	1.39637	0.010403	0.0923232	2.58678	1.37116	up
Indolepropanol phosphate	Organic acids	C11H14NO4P	40716-80-1	50324.7	41567.4	28614	12030.5	16546.2	12999.5	1.49032	0.047326	0.209203	2.89844	1.53528	up
1,2,3,6-Tetrahydro-1-nitroso-2,3'-bipyridine	Pyridine alkaloids	C10H11N3O	71267-22-6	923.85	384.34	741.22	1582.83	2667.87	2826.81	1.41604	0.0359436	0.177908	0.289567	-1.78803	down
Aminopterin	Heterocyclic compounds	C19H20N8O5	54-62-6	171865	327211	213729	82683.8	113097	96294.2	1.42772	0.089434	0.297417	2.44049	1.28717	up
Tyr-Gly	Amino acids and derivatives	C11H14N2O4	673-08-5	45934.3	39147.1	68335	21103.8	24884.1	29622.6	1.39078	0.0894028	0.297417	2.02904	1.0208	up
Thr-Tyr	Amino acids and derivatives	C13H18N2O5	145295-02-9	22260.6	14649.4	20420.8	6794.07	9246.36	645.83	1.11125	0.0172937	0.120666	3.4358	1.78065	up
Uncarine A	Plumerane	C21H24N2O4	6899-73-6	5853.04	3545.43	3943.06	12879.9	14645.1	14122.3	1.53355	0.000676209	0.0317458	0.320346	-1.6423	down
Aspulvinone H	Phenolic acids	C27H28O5	57744-69-1	3885.76	3798.79	4389	3083.79	788.89	186.9	1.12601	0.0882879	0.29539	2.97409	1.57245	up
Isomaltose	Saccharides	C12H22O11	499-40-1	8435.63	8909.87	10189.9	5038.84	176.99	437.22	1.24615	0.0333902	0.169564	4.8709	2.28419	up
2,3',4,6-Tetrahydroxybenzophenone	Other Flavonoids	C13H10O5	26271-33-0	103190	99967.1	195030	294886	319455	315922	1.42764	0.0240964	0.141406	0.428038	-1.22419	down
D-fructofuranose 1,6-bisphosphate	Saccharides	C6H14O12P2	488-69-7	5349.65	4259.53	3839.48	2103.29	1769.21	1151.82	1.46748	0.00992706	0.090989	2.67671	1.42046	up
D-Mannitol 1-phosphate	Saccharides	C6H15O9P	15806-48-1	20029.7	22534.7	22779.3	3044.44	5477.9	1039.45	1.43653	0.000550259	0.0284043	6.83384	2.7727	up
(S)-Abscisic acid	Organic acids	C15H20O4	21293-29-8	390.96	1264.25	17858.5	349376	408121	7480.08	1.19783	0.184726	0.445506	0.0255089	-5.29285	down
5,7-dihydroxy-2-(3-hydroxyphenyl)-4H-chromen-4-one	Ketone compounds	C15H10O5	72472-92-5	1220.47	623.59	1283.34	1879.78	1626.57	2844.38	1.24146	0.0818515	0.284384	0.492447	-1.02196	down
(2E,4E)-2,4-Hexadienoic acid	Organic acids	C6H8O2	110-44-1	13876.4	10463	11939.6	27699.1	39316.1	38063.1	1.53671	0.0191104	0.127393	0.345257	-1.53426	down
3,5-Di-O-galloyl-4-O-digalloylquinic acid	Phenolic acids	C35H28O22	123134-19-0	42886.1	54456.9	52994.4	52656.3	107451	148505	1.12448	0.195995	0.456426	0.48714	-1.03759	down
N-Acetyl-L-arginine	Amino acids and derivatives	C8H16N4O3	155-84-0	3332.83	1632.7	1138.42	180.94	211.83	1818.4	1.0906	0.207343	0.470433	2.76051	1.46493	up
4-Hydroxyphenylacetylglycine	Amino acids and derivatives	C10H11NO4	28116-23-6	126005	127289	139255	59615.2	63558.3	60038.6	1.58064	0.00192595	0.0455819	2.14259	1.09936	up
Isosamidin	Heterocyclic compounds	C21H22O7	53023-18-0	5543.13	4365.26	4905.81	551.57	1567.18	462.15	1.46562	0.00115952	0.0384985	5.73994	2.52103	up
Acteoside	Heterocyclic compounds	C29H36O15	61276-17-3 | 22323-52-0	39789.8	36033.3	49241.9	8966.17	8332.82	5157.24	1.54678	0.00842841	0.0839176	5.56928	2.47749	up
H-Beta-Ala-Leu-OH	Amino acids and derivatives	C9H18N2O3	17136-25-3	101432	85945	120849	15446.2	27074.3	20528.2	1.54534	0.00914648	0.0877466	4.8887	2.28945	up
Xanthorrhizol	Phenolic acids	C15H22O	30199-26-9	326606	304116	366568	76492.5	124653	81076.4	1.53712	0.000651844	0.0310736	3.53371	1.82118	up
Ala-Ala-Tyr	Amino acids and derivatives	C15H21N3O5	67131-52-6	19506.2	17704.7	20562.9	6156.66	8133.26	8578.27	1.54686	0.000514545	0.0273974	2.52638	1.33707	up
Handelin	Heterocyclic compounds	C32H40O8	62687-22-3	38254.7	41808.8	76576.8	19787.1	27887.9	21774.6	1.34703	0.135673	0.373756	2.25546	1.17342	up
Veranisatin B	Sesquiterpenoids	C16H20O9	153445-93-3	21954.1	22622.6	21290.2	7496.14	15041	10239.4	1.39019	0.034402	0.173306	2.00958	1.00689	up
(1R,2R,5Z,12R,13S,16Z)-25-(9H-pyrido[3,4-b]indol-1-yl)-11,22-diazapentacyclo[11.11.2.12,22.02,12.04,11]heptacosa-5,16,25-trien-13-ol	Alkaloids	C36H44N4O	104196-68-1	2022.42	1307.67	2105.58	663.74	85.85	689.06	1.21783	0.0160629	0.116588	3.77831	1.91774	up
Glycerol 1-propanoate diacetate	TG	C10H16O6	36600-62-1	9540.55	8050.27	22466.3	4588.3	7653.07	5998.83	1.1229	0.250648	0.514416	2.19609	1.13494	up
Octadecanedioic acid	Free fatty acids	C18H34O4	871-70-5	14404.3	8707.07	16854.6	19578.2	32710.4	35478.2	1.30576	0.0639393	0.247442	0.455365	-1.1349	down
L-Fucose	Saccharides	C6H12O5	87-96-7	16984.9	21519.7	9868.31	36455.9	27027.6	41835.9	1.32762	0.0283983	0.153634	0.459298	-1.1225	down
Coronarian	Lactones	C12H18N2O12	63505-68-0	17898.3	11007.8	15322	30371.6	34067.6	31896.1	1.49072	0.00440477	0.0653182	0.459107	-1.1231	down
O-Acetylcypholophine	Benzene and substituted derivatives	C20H28N2O4	26482-11-1	2755	1969.99	2032.79	2372.22	6577.25	5767.77	1.14222	0.171501	0.42735	0.459174	-1.12289	down
Amoorastatin, 12-hydroxy	Heterocyclic compounds	C28H36O10	71590-47-1	1732.56	671.54	1135.21	172.72	501.01	770.75	1.10185	0.137436	0.375712	2.45023	1.29292	up
Erythorbic acid	Vitamin	C6H8O6	89-65-6	18004.7	17047.3	4539.34	5407.39	1633.15	5009.05	1.11115	0.161111	0.414808	3.2857	1.7162	up
(3S,3aS,6R,8aS)-3,8-Dimethyl-5-(propan-2-ylidene)-2,3,4,5,6,8a-hexahydro-1H-3a,6-epoxyazulen-6-ol	Sesquiterpenoids	C15H22O2	19431-84-6	107457	75210.5	123367	40876.5	59097.7	38332.3	1.4145	0.0412078	0.19223	2.21273	1.14583	up
9-Octadecenedioic acid, (9Z)-	Free fatty acids	C18H32O4	20701-68-2 | 4494-16-0	3674.75	2230.76	2186.17	1280.96	674.63	223.22	1.28685	0.0352555	0.175998	3.71381	1.8929	up
Magnoloside A	Phenolic acids	C29H36O15	113557-95-2	4898.01	6044.34	5488.24	1151.1	1836.17	1843.28	1.53488	0.00113576	0.0384985	3.40139	1.76612	up
Ipriflavone	Isoflavones	C18H16O3	35212-22-7	27422	39831.7	48502.1	88084	102177	93172.2	1.48858	0.00271481	0.0520472	0.408406	-1.29192	down
Anatabine	Pyridine alkaloids	C10H12N2	581-49-7	5201	5324.2	3882.04	6896.93	11913.3	11342.8	1.38511	0.070432	0.26244	0.477804	-1.06551	down
Metallibure	Amines	C7H14N4S2	926-93-2	1274.46	65.17	1615.54	2758.88	3305.37	2597.16	1.01643	0.0390895	0.18669	0.341188	-1.55136	down
8(R)-Hydroperoxylinoleic acid	Free fatty acids	C18H32O4	143343-95-7	2044.98	3176.5	2512.91	810.18	401.35	2388.41	1.10728	0.136896	0.375232	2.14848	1.10331	up
Cafenstrole	Benzene and substituted derivatives	C16H22N4O3S	125306-83-4	24626.9	35277.2	28781.4	661.96	1077.79	398.51	1.566	0.0110984	0.0951015	41.4756	5.37419	up
3-Butyn-1-al	Aldehyde compounds	C4H4O	52844-23-2	5331.63	7345.83	4228.49	18228.3	12692.3	11395.4	1.44383	0.0399167	0.188525	0.399517	-1.32367	down
Digalacturonate	Saccharides	C12H18O13	5894-59-7	1223799	996590	1.13124e+06	476646	478708	528624	1.56836	0.00783068	0.0799926	2.25855	1.17539	up
N-Phenethylcinnamamide	Amines	C17H17NO	55030-23-4	113120	85369.2	95137.4	36274.8	49387.5	43801	1.52288	0.0104142	0.0923232	2.26803	1.18144	up
1-Propenyl propyl sulfide	Others	C6H12S	33922-70-2	9191.38	8055.69	9019.8	1219.72	1699.85	916.66	1.55865	0.000172501	0.0206123	6.84705	2.77548	up
kaempferol 3-O-beta-D-galactopyranosyl-7-O-alpha-L-rhamnopyranoside	Flavonols	C27H30O15	38784-79-1	153247	138437	166946	68069.3	65828.6	78391.8	1.56152	0.00354314	0.0587892	2.16039	1.11129	up
(9bR)-2,6-diacetyl-7,9-dihydroxy-8,9b-dimethyldibenzo[b,d]furan-1,3(2H,9bH)-dione	Benzene and substituted derivatives	C18H16O7	6159-66-6	4131.5	667.36	4314.7	317.9	413.07	160.13	1.33461	0.146602	0.390359	10.2273	3.35436	up
Thr-Phe	Amino acids and derivatives	C13H18N2O4	16875-27-7	205905	193871	200079	78249	81061.5	83970.5	1.5868	0.000106297	0.0152754	2.46569	1.30199	up
Asp-Tyr-Ile-Glu	Amino acids and derivatives	C24H34N4O10	-	101371	71985.3	105676	33134.1	58182.9	48049.8	1.37325	0.0273547	0.150707	2.00214	1.00155	up
Phe-Ser-Tyr-Asp	Amino acids and derivatives	C25H30N4O9	-	1.20812e+06	1.01091e+06	1.2322e+06	411397	490880	472983	1.564	0.00552888	0.0705171	2.50951	1.32741	up
3,4,5-Trihydroxy-6-[5-hydroxy-2-(4-hydroxyphenyl)-4-oxochromen-7-yl]oxyoxane-2-carboxylic acid	Organic acids	C21H18O11	-	415145	362524	389298	149014	144405	169436	1.57667	0.000882317	0.034155	2.52124	1.33413	up
His-Glu-Ile-Glu	Amino acids and derivatives	C22H34N6O9	-	3625.03	5106.42	5296.47	23100.8	32049.2	31981.7	1.5642	0.0125023	0.101701	0.160997	-2.6349	down
Glu-Asn-Gln-Glu	Amino acids and derivatives	C19H30N6O11	-	152151	140875	152701	47002.1	54632.7	52287.4	1.58144	0.000129795	0.0163653	2.89579	1.53396	up
Naringenin 7-0-glucoside	Benzene and substituted derivatives	C21H22O10	-	159263	138558	157794	21679.4	22448.2	21921.3	1.58716	0.00260307	0.0520072	6.89815	2.78621	up
Ala-Tyr-Ile-Asp	Amino acids and derivatives	C22H32N4O8	-	113263	105773	150909	15969.5	16303.2	12150.7	1.57295	0.0154905	0.114505	8.3277	3.05792	up
Thr-Ser-Phe-Asp	Amino acids and derivatives	C20H28N4O9	-	1639.84	1416.86	2283.53	4322.57	5338.47	2559.54	1.34169	0.0943567	0.305898	0.436987	-1.19434	down
Gln-Asn-Phe-Glu	Amino acids and derivatives	C23H32N6O9	-	490	4464.78	1731.51	682.58	256.39	100.28	1.149	0.248484	0.511454	6.43376	2.68566	up
Leu-Phe-Ala-Glu	Amino acids and derivatives	C23H34N4O7	-	186351	181853	57812.8	36408.9	29849	5908.76	1.27675	0.101109	0.31803	5.90324	2.56151	up
Leu-Glu-Phe-Glu	Amino acids and derivatives	C25H36N4O9	-	4156.06	4780.29	4489.81	2388.65	1310.94	1255.89	1.47034	0.00697422	0.0756133	2.70936	1.43795	up
N(4)-Acetylsulfamethazine	Benzene and substituted derivatives	C14H16N4O3S	-	3.03024e+06	2.52396e+06	3.13518e+06	891787	1.30673e+06	1.37987e+06	1.50639	0.00254079	0.0520072	2.4283	1.27994	up
Ile-Phe-Gln-Glu	Amino acids and derivatives	C25H37N5O8	-	8464.24	4890.55	3610.38	26936.8	15265.6	15988.8	1.42756	0.0533306	0.223715	0.291542	-1.77822	down
Kaempferol3-rhamninoside	Flavones	C33H40O19	-	7375.29	13035.4	6305.57	4422.84	2337.65	3013.88	1.37373	0.103881	0.323342	2.73329	1.45064	up
Leu-Glu-Cys-Glu	Amino acids and derivatives	C19H32N4O9S	-	770959	727108	869412	331175	367731	326806	1.56918	0.00517719	0.068227	2.30813	1.20673	up
2-[(1R,2R)-3-oxo-2-[(Z)-5-[3,4,5-trihydroxy-6-(hydroxymethyl)oxan-2-yl]oxypent-2-enyl]cyclopentyl]acetic acid	Free fatty acids	C18H28O9	-	139702	132739	162394	424396	465831	460890	1.57778	0.000103377	0.0152754	0.321833	-1.63561	down
His-Thr-Ser-Asp	Amino acids and derivatives	C17H26N6O9	-	19606.2	23075.3	24927	464.18	1291.71	2259.4	1.51983	0.00265386	0.0520472	16.8378	4.07363	up
Kaempferol 3-[6''-(3-hydroxy-3-methylglutaryl)glucoside]-7-glucoside	Flavonols	C33H38O20	-	589.07	1154.28	1232.8	8213.71	9402.63	8423.97	1.55376	0.000277197	0.0234332	0.11429	-3.12923	down
Ile-Asp-Lys-Lys	Amino acids and derivatives	C22H42N6O7	-	85655.5	71212.2	129733	23500.4	26418.3	15194.4	1.50474	0.0479803	0.210295	4.40158	2.13802	up
Met-HoPhe-OH	Heterocyclic compounds	C20H22N2O6S	-	34076.4	30243.9	21274.6	1270.05	4933.45	1489.44	1.49646	0.0141857	0.109443	11.1264	3.47592	up
Asp-Ala-His-Asp	Amino acids and derivatives	C17H24N6O9	-	569236	504308	595417	97027.1	112983	113535	1.58332	0.00269077	0.0520472	5.15836	2.36691	up
Glu-Arg-Phe-Asp	Amino acids and derivatives	C24H35N7O9	-	68781.1	115450	61523.3	212630	155285	213471	1.42106	0.0124485	0.101544	0.422704	-1.24228	down
Oroxylin A-7-o-beta-D-glucuronide	Organic acids	C22H20O11	-	132163	103913	123288	36086.9	44850.9	37318.7	1.56342	0.00613506	0.0723462	3.03885	1.60353	up
5,4'-DIMETHOXY-7-HYDROXYFLAVONE	Flavones	C17H14O5	-	23143.1	13618.5	21221.1	2644.31	5452.29	897.93	1.39754	0.0171633	0.120416	6.44645	2.6885	up
Val-His-Phe-Glu	Amino acids and derivatives	C25H34N6O7	-	32290.9	28702.3	14646.7	158050	150317	155563	1.53635	0.000398288	0.0264692	0.163042	-2.61669	down
Thr-Arg-Tyr-Asp	Amino acids and derivatives	C23H35N7O9	-	145664	134664	131459	28537.3	36195.7	32093.9	1.57995	0.000219231	0.0214993	4.25282	2.08842	up
Tyr-Ser-Val-Glu	Amino acids and derivatives	C22H32N4O9	-	39812.2	28228.2	33111.2	10622.3	8297.66	16209.8	1.47986	0.00791529	0.0800881	2.87938	1.52576	up
His-Phe-Tyr-Asp	Amino acids and derivatives	C28H32N6O8	-	9367.66	7370.03	10334	533.14	3341.52	3362.54	1.25545	0.00681828	0.0756133	3.74063	1.90328	up
1-heptadecanoyl-sn-glycerol 3-phosphate	PA	C20H41O7P	-	13795.5	17494.9	20397.7	6869.68	2657.18	6254.16	1.41828	0.00922155	0.0880838	3.27533	1.71164	up
HoPhe-Trp-OH	Lactones	C26H23N3O6	-	184875	155454	193271	449363	568184	516082	1.56414	0.00595681	0.0720997	0.347932	-1.52312	down
Thr-Lys-Asn-Glu	Amino acids and derivatives	C19H34N6O9	-	26596.1	1251.4	1721.73	46022.2	30580.6	31085.2	1.18942	0.0691092	0.259579	0.274582	-1.86469	down
Phe-Thr-Asn-Lys	Amino acids and derivatives	C23H36N6O7	-	35464.9	18754.5	33422	9457.74	6335.77	15220.4	1.36439	0.0505792	0.216412	2.82587	1.4987	up
(2R)-3-(5-acetamido-2-hydroxyphenyl)sulfanyl-2-azaniumylpropanoate	Amino acids and derivatives	C11H14N2O4S	-	4539.09	6229.28	7344.71	1374.74	929.86	266.44	1.4252	0.0141757	0.109443	7.04504	2.81661	up
D-galactaro-1,4-lactone	Ketone compounds	C6H8O7	-	37276.6	36715	45318.1	21450	16275.3	18553.3	1.53225	0.0064212	0.0734112	2.11998	1.08405	up
Ser-Arg-Tyr-Glu	Amino acids and derivatives	C23H35N7O9	-	4859.2	659.18	444.41	6349.68	4888.36	5026.63	1.15068	0.128834	0.362172	0.36661	-1.44768	down
Thr-Glu-Arg-Glu	Amino acids and derivatives	C20H35N7O10	-	96126.8	96838.4	109789	349239	431823	361888	1.57909	0.00696341	0.0756133	0.264888	-1.91654	down
Lys-Gln-Ser-Glu	Amino acids and derivatives	C19H34N6O9	-	27282.2	18201	30920.4	14747	3367.71	11462.5	1.20053	0.0376666	0.182462	2.58319	1.36916	up
His-Tyr-Glu-Asp	Amino acids and derivatives	C24H30N6O10	-	20061.2	13394.2	21583.4	25585	43118.9	41661.1	1.33025	0.0639527	0.247442	0.498698	-1.00376	down
HoPhe-Abu-OH	Lactones	C19H20N2O6	-	90722.4	84934.4	96778.9	38183.9	44857.2	34787.6	1.55594	0.000378111	0.0262405	2.31213	1.20922	up
Dipteryxin	Ketone compounds	C17H14O6	-	469135	457153	448986	156894	195315	219372	1.55281	0.00228795	0.0494937	2.40609	1.26669	up
Ala-His-Tyr-Glu	Amino acids and derivatives	C23H30N6O8	-	8730.57	5634.53	13724.7	4184.44	1297.11	3903.87	1.25159	0.103762	0.323342	2.99292	1.58155	up
5-Hydroxypseudobaptigenin	Heterocyclic compounds	C16H10O6	-	39047.4	25189.7	32493.6	427.47	219.35	6164.04	1.39285	0.00745956	0.0781976	14.2024	3.82807	up
Ser-Asn-Gln-Asp	Amino acids and derivatives	C16H26N6O10	-	114640	116132	113107	29391.3	26743.2	27522.6	1.58773	2.31965e-07	0.00102366	4.11057	2.03934	up
Asp-Tyr-Glu-Lys	Amino acids and derivatives	C24H35N5O10	-	2040.07	1937.51	2038.26	823.72	103.24	821.98	1.20519	0.0253671	0.145514	3.43971	1.78229	up
Ser-Tyr-Lys-Asp	Amino acids and derivatives	C22H33N5O9	-	7634.33	2758.08	6179.71	12585.1	11000	12247.4	1.28075	0.0363321	0.178944	0.462488	-1.11251	down
Glu-Asp-Thr-Glu	Amino acids and derivatives	C18H28N4O12	-	150288	140147	205597	61451.2	69241.8	53873.2	1.52681	0.0314336	0.162813	2.68756	1.4263	up
Leu-Thr	Amino acids and derivatives	C10H20N2O4	-	38743.7	41551.2	58918.4	8538.64	28199.6	5114.28	1.27933	0.0282062	0.153482	3.32628	1.73391	up
Phe-His-Ile-Glu	Amino acids and derivatives	C26H36N6O7	-	60364.9	52898.3	64317.6	21490	31228.3	27961.5	1.51605	0.00201873	0.0466421	2.20106	1.1382	up
Gln-Asn-Leu-Glu	Amino acids and derivatives	C20H34N6O9	-	355953	312445	352674	65878.2	55748.8	73215.7	1.58154	0.000937637	0.0357496	5.2405	2.3897	up
Gal1-3[Fuc1-2]Gal1-4[Fuc1-3]GlcNAcSp	Saccharides	C34H58N4O24	-	1142.3	1527.5	3137.8	4064.12	13451.3	7762.41	1.34538	0.134607	0.37222	0.229751	-2.12186	down
Arg-Ala-Leu-Lys	Amino acids and derivatives	C21H42N8O5	-	373056	304656	369479	49417.2	57967.1	44482.2	1.57904	0.00445924	0.0653182	6.89547	2.78565	up
Val-Nap-OH	Amino acids and derivatives	C23H22N2O6	-	6910.35	10178.6	11012.6	12483.3	24420.9	24402.8	1.29708	0.0973478	0.310668	0.458375	-1.1254	down
Gallocatechol	Benzene and substituted derivatives	C15H14O7	-	466757	391364	460979	901319	1.08469e+06	1.03896e+06	1.56035	0.00358357	0.0587892	0.43607	-1.19737	down
4-Dodecylbenzenesulfonic acid	Benzene and substituted derivatives	C18H30O3S	-	29672.8	30237.5	33564.4	9974.91	10414.3	10423.2	1.5848	0.00299681	0.0539793	3.03367	1.60107	up
Arg-Tyr-Ile-Arg	Amino acids and derivatives	C27H46N10O6	-	111862	98261.7	125952	2511.19	10862	1289.21	1.48978	0.00230944	0.0496806	22.921	4.5186	up
Asp-Gln-Ala-Asp	Amino acids and derivatives	C16H25N5O10	-	19804.1	22948.8	7664.04	31930.4	62343.1	56314.3	1.30538	0.0502045	0.215985	0.334801	-1.57862	down
Phe-Gln-Ala-Arg	Amino acids and derivatives	C23H36N8O6	-	63522.4	75392.1	89791.2	28001.5	32483.1	36986.3	1.5232	0.0199246	0.130055	2.3464	1.23045	up
HoPhe-TyrMe-OH	Lactones	C25H24N2O7	-	104747	92042.2	156308	15184.9	28569.5	18659.8	1.52788	0.0343012	0.172996	5.65732	2.50012	up
Asp-Leu-Ala-Glu	Amino acids and derivatives	C18H30N4O9	-	21264	10682.9	18281.2	5308.51	7370.89	8453.99	1.36937	0.0811471	0.283309	2.37672	1.24897	up
His-Ile-Phe-Glu	Amino acids and derivatives	C26H36N6O7	-	241.13	506.17	1694.12	6862.01	873.64	6751.25	1.10958	0.174334	0.432093	0.168526	-2.56896	down
His-Ser-Lys-Lys	Amino acids and derivatives	C21H38N8O6	-	93800.4	132167	136111	350675	302832	295203	1.53527	0.00115309	0.0384985	0.381653	-1.38967	down
Ala-Val-Asp-Asp	Amino acids and derivatives	C16H26N4O9	-	694543	588911	734402	117033	175583	157442	1.56297	0.00277727	0.0520472	4.48355	2.16464	up
Tyr-Val-Arg-Lys	Amino acids and derivatives	C26H44N8O6	-	122131	120534	144239	3103.11	7757.95	4571.72	1.56654	0.00298702	0.0539793	25.0703	4.64791	up
Thr-Abu-OH	Amino acids and derivatives	C14H18N2O7	-	29328.7	30561	35779.9	3616.35	11471.4	12201.8	1.37745	0.00355706	0.0587892	3.50573	1.80972	up
Ser-Val-Asn-Glu	Amino acids and derivatives	C17H29N5O9	-	31607.1	22067.9	27308.1	120210	143895	123044	1.57189	0.00226207	0.0491749	0.209178	-2.2572	down
(1E,4Z,6E)-5-hydroxy-1,7-bis(4-hydroxyphenyl)hepta-1,4,6-trien-3-one	Phenolic acids	C19H16O4	-	84056.9	70047.9	85161.9	31738.5	40911.2	30724.3	1.5344	0.0025806	0.0520072	2.31457	1.21074	up
Rotenonic acid, methyl ether	Organic acids	C24H26O6	-	47187.5	42002.6	57297.4	183481	166606	207171	1.56602	0.00322945	0.0561085	0.262872	-1.92757	down
Ser-Thr-Thr-Ala-Val	Amino acids and derivatives	C19H35N5O9	-	138.69	24.97	4.99	448.66	251.35	406.36	1.27397	0.0164124	0.117605	0.152435	-2.71373	down
Acetoxy-10-gingerol	Benzene and substituted derivatives	C23H36O5	-	59864.2	52168	61914.2	16728.7	17564.6	18895.4	1.58094	0.00398529	0.0628111	3.27036	1.70945	up
Niaziminin A	Benzene and substituted derivatives	C36H50N2O14S2	-	3582.62	5767.28	4909.29	43081.7	22352.1	39700.4	1.5384	0.0409365	0.191776	0.135628	-2.88227	down
2-{4-[4-{3,5-Dihydroxy-4-[3,4,5-trihydroxy-6-(hydroxymethyl)oxan-2-yl]phenyl}-2,5-bis(4-hydroxyphenyl)oxolan-3-yl]-2,6-dihydroxyphenyl}-6-(hydroxymethyl)oxane-3,4,5-triol	Alcohols	C40H44O17	-	22860.3	11157.9	18139.6	48338.5	59371.2	41822.8	1.46105	0.00904385	0.0871378	0.348806	-1.5195	down
(2S,12R)-5-hydroxy-6,8,8,10,10-pentamethyl-2,12-diphenyl-3,12-dihydro-2H-pyrano[2,3-a]xanthene-4,9,11-trione	Ketone compounds	C33H30O6	-	110501	126663	163920	59602.2	63091.3	2372.54	1.01473	0.0236714	0.140621	3.20698	1.68121	up
Tricin-7-O-(2''-Sinapoyl)glucuronide	Flavones	C34H32O17	-	46339.7	55387	63630	196672	177945	185493	1.56964	6.14145e-05	0.0118093	0.295222	-1.76013	down
6-[(2-{4-[(3-{[3,4-dihydroxy-4-({[(2E)-3-(4-hydroxyphenyl)prop-2-enoyl]oxy}methyl)oxolan-2-yl]oxy}-4,5-dihydroxy-6-(hydroxymethyl)oxan-2-yl)oxy]phenyl}-4-oxo-3,4-dihydro-2H-1-benzopyran-7-yl)oxy]-3,4,5-trihydroxyoxane-2-carboxylic acid	Organic acids	C41H44O21	-	26371.8	22384	19224.2	3899.12	3295.53	1270.94	1.50365	0.00521017	0.068227	8.03016	3.00543	up
PS(18:1(11Z)/22:2(13Z,16Z))	PS	C46H84NO10P	-	11628.2	4455.84	4692.35	11374	16516.1	13870.5	1.221	0.0772711	0.276809	0.497512	-1.0072	down
Ile-Thr-His-Asp	Amino acids and derivatives	C20H32N6O8	-	58868.2	49509.3	60758.4	24962.3	29764.8	27851.9	1.54886	0.00714493	0.0763452	2.04817	1.03434	up
[(1S,2R,5S,6S,7S,8R,9R,12R)-5,12-diacetyloxy-7-benzoyloxy-2,6,10,10-tetramethyl-11-oxatricyclo[7.2.1.01,6]dodecan-8-yl] benzoate	Benzene and substituted derivatives	C33H38O9	-	423823	390825	502157	900486	1.44418e+06	2.34287e+06	1.42954	0.115307	0.340571	0.280916	-1.83179	down
1-pentadecanoyl-2-(13Z,16Z-docosadienoyl)-glycero-3-phosphoserine	PS	C43H80NO10P	-	2356.92	43.59	265.51	4120.78	3192.2	3625.3	1.16294	0.0511703	0.217968	0.243733	-2.03663	down
NCGC00179866-03_C35H56O9_9,19-Cyclolanost-24-en-26-oic acid, 12,15-dihydroxy-3-(pentopyranosyloxy)-, (24E)-	Organic acids	C35H56O9	-	41805.4	38974.9	51335.2	105642	94304.9	115916	1.54498	0.00251662	0.0518964	0.418268	-1.2575	down
(2E,4E,6E,8E,10E,12E,14E,16E,18E)-4,8,13,17-tetramethylicosa-2,4,6,8,10,12,14,16,18-nonaenedioate	Lactones	C24H26O4-2	-	57412.5	50623	54550.3	5235.94	4814.25	4183.26	1.5853	0.00126537	0.0399921	11.4228	3.51384	up
Pgp(18:3(6Z,9Z,12Z)/22:6(4Z,7Z,10Z,13Z,16Z,19Z))	PG-P	C46H74O13P2	-	328.42	2825.91	6704.38	6780.41	12467.5	9153.33	1.05075	0.0683228	0.257479	0.347122	-1.52648	down
Isovouacapenol D	Benzene and substituted derivatives	C27H30O4	-	44194.6	13830.3	50083.9	10263.6	9817.38	5608.7	1.30977	0.131964	0.366953	4.20826	2.07322	up
1-O-vanillyl-β-D-glucose	Benzene and substituted derivatives	C14H18O9	-	284200	327303	390985	150232	179307	162664	1.52134	0.0250738	0.14502	2.03673	1.02626	up
13-HOTE	Free fatty acids	C18H30O3	-	18672.8	17534.3	16558.8	47071.9	47447.6	37217.3	1.56379	0.0135503	0.10584	0.40054	-1.31998	down
6-[3,7-dihydroxy-2-(3-hydroxyphenyl)-3,4-dihydro-2H-1-benzopyran-4-yl]-8-[3,7-dihydroxy-2-(4-hydroxy-3-methoxyphenyl)-3,4-dihydro-2H-1-benzopyran-4-yl]-2-(3,4-dihydroxyphenyl)-3,4-dihydro-2H-1-benzopyran-3,5,7-triol	Benzene and substituted derivatives	C46H40O15	-	142149	141571	53035.8	27626.1	24100.4	26664.8	1.43047	0.10048	0.316727	4.29583	2.10294	up
Ser-Asn-Thr-Arg	Amino acids and derivatives	C17H32N8O8	-	64204.4	64795	64088.2	20578.3	32910.3	23541.6	1.52015	0.00892193	0.0864853	2.50665	1.32576	up
Luteolin 7-O-(2-apiosyl-4-glucosyl-6-malonyl)-glucoside	Flavones	C35H40O23	-	15723	14772.9	21019.8	31959.3	41098.3	41306.2	1.50193	0.00751578	0.0785951	0.450455	-1.15055	down
3-[2-(3,7-dimethylocta-2,6-dien-1-yl)-3,4-dihydroxyphenyl]-1-(2,4,5-trihydroxyphenyl)propan-1-one	Others	C25H30O6	-	52918.2	53193.6	63738.5	21914.9	23163.2	29435.1	1.53993	0.0030396	0.0545274	2.27947	1.1887	up
N-[2-(3,4-dimethoxyphenyl)ethyl]-3-(2-hydroxy-3,4-dimethoxyphenyl)prop-2-enimidic acid	Organic acids	C21H25NO6	-	19118.1	14091.3	30803.2	46051.6	41777.6	53226.3	1.37795	0.016737	0.118386	0.453811	-1.13984	down
5,7-dihydroxy-6,8-bis[3,4,5-trihydroxy-6-(hydroxymethyl)oxan-2-yl]-2-(2,4,5-trihydroxyphenyl)-4H-chromen-4-one	Ketone compounds	C27H30O17	-	6080.88	5699.57	4382.91	1484.13	1503.1	1005.71	1.54336	0.0101464	0.0912926	4.04798	2.0172	up
8-[2-(3,4-dihydroxyphenyl)-3,7-dihydroxy-3,4-dihydro-2H-1-benzopyran-4-yl]-2-(4-hydroxy-3-methoxyphenyl)-3,4-dihydro-2H-1-benzopyran-3,5,7-triol	Benzene and substituted derivatives	C31H28O11	-	83943.7	73615.7	116599	28811.7	30536.6	29875.4	1.54181	0.0412514	0.19223	3.07271	1.61951	up
8-C-Glucosylnaringenin	Flavones	C21H22O10	-	495021	484081	513930	206461	188079	176831	1.58014	1.51232e-05	0.0103254	2.61307	1.38574	up
3,4,5-trihydroxy-6-{2-hydroxy-4-[3-(5-methoxy-2,2-dimethyl-2H-chromen-6-yl)prop-2-enoyl]phenoxy}oxane-2-carboxylic acid	Benzene and substituted derivatives	C27H28O11	-	2971.82	803.11	1416.29	5744.84	4125.35	8154.06	1.33747	0.0468241	0.208146	0.288013	-1.79579	down
6,8-bis[3,7-dihydroxy-2-(3-hydroxyphenyl)-3,4-dihydro-2H-1-benzopyran-4-yl]-2-(3-hydroxyphenyl)-3,4-dihydro-2H-1-benzopyran-3,5,7-triol	Benzene and substituted derivatives	C45H38O13	-	20857.2	5810.55	5211.24	1365.21	1900.76	671.91	1.38726	0.209929	0.472822	8.09547	3.01712	up
[6-(2,4-Dihydroxyphenyl)-2-(2,6-dihydroxyphenyl)-4-methylcyclohex-3-en-1-yl]-(5-hydroxy-2,2-dimethylchromen-6-yl)methanone	Benzene and substituted derivatives	C31H30O7	-	890694	740689	905956	345795	362540	338706	1.57013	0.0100607	0.0909924	2.42334	1.277	up
2-{6-[2,4-dihydroxy-5-methoxy-3-(3-methylbut-2-en-1-yl)benzoyl]-5-(2,4-dihydroxyphenyl)-3-methylcyclohex-2-en-1-yl}-5-[(E)-2-(2,4-dihydroxyphenyl)ethenyl]benzene-1,3-diol	Benzene and substituted derivatives	C40H40O10	-	135411	134821	161825	508171	605548	598162	1.57746	0.00315011	0.0556057	0.252388	-1.98629	down
6-Geranylchrysin	Flavones	C25H26O4	-	54539.6	42241.6	62927.5	3343.1	128.1	16641.3	1.21074	0.00444466	0.0653182	7.94075	2.98927	up
2-{6-[2,4-dihydroxy-3-(3-methylbut-2-en-1-yl)benzoyl]-5-(2,4-dihydroxyphenyl)-3-methylcyclohex-2-en-1-yl}-5-[(E)-2-(2,4-dihydroxy-5-methoxyphenyl)ethenyl]benzene-1,3-diol	Benzene and substituted derivatives	C40H40O10	-	42238	30332.6	42111.5	92183.2	160651	145508	1.50823	0.0408358	0.191618	0.287898	-1.79637	down
4-(beta-D-glucosyloxy)benzoic acid	Organic acids	C13H16O8	-	95677.4	89305.5	108823	9677.47	19630.5	1264.99	1.35415	0.000372199	0.0262405	9.60998	3.26453	up
3,7,4'-trimethylquercetin 2'-O-beta-D-glucoside	Ketone compounds	C24H26O13	-	8276.38	10710.2	11383.4	5013.27	723.12	7762.13	1.01287	0.0938158	0.305542	2.24988	1.16985	up
Dalcochinin glucoside	Alcohols	C29H34O12	-	5626.17	5479.62	1047.76	10845.5	11825	7637.43	1.12404	0.0383108	0.184368	0.401002	-1.31832	down
4-[3-(3,4-dihydroxyphenyl)-2-hydroxypropyl]benzene-1,2,3,5-tetrol	Benzene and substituted derivatives	C15H16O7	-	48100.6	55543.6	58026.8	273266	339730	317407	1.58162	0.00493225	0.0676018	0.173764	-2.5248	down
6-[3-(5,7-dihydroxy-4-oxo-4H-chromen-2-yl)-5-methoxyphenoxy]-3,4,5-trihydroxyoxane-2-carboxylic acid	Organic acids	C22H20O12	-	42213.3	37225.9	35476.6	13512.3	22032.1	13873.7	1.47838	0.00427213	0.0645647	2.32538	1.21747	up
Scleroglucan	Saccharides	C24H44O20P2	-	557221	460172	528443	1.00477e+06	1.13786e+06	1.07253e+06	1.56316	0.000479005	0.0271006	0.480796	-1.0565	down
Solstitialin deriv 4704	Lactones	C17H22O6	-	77054.8	66791.9	74970.2	14390.2	15531.9	17739	1.58254	0.00142412	0.0414036	4.5911	2.19884	up
4-Benzyloxy-2'-hydroxy-3',4',5',6'-tetramethoxychalcone	Benzene and substituted derivatives	C26H26O7	-	42760.3	50028.7	59688.3	14354.8	9178.77	11280.2	1.5537	0.0100622	0.0909924	4.37979	2.13086	up
3,4,5-trihydroxy-6-{[7-methoxy-4-oxo-2-phenyl-8-(3,4,5-trihydroxyoxan-2-yl)-4H-chromen-5-yl]oxy}oxane-2-carboxylic acid	Organic acids	C27H28O14	-	30413.7	27549.6	33566.7	121.61	239.89	974.41	1.5388	0.00277113	0.0520472	68.515	6.09835	up
({6-[5,7-dihydroxy-2-(3-hydroxyphenyl)-4-oxo-8-[3,4,5-trihydroxy-6-(hydroxymethyl)oxan-2-yl]-4H-chromen-6-yl]-3,4,5-trihydroxyoxan-2-yl}methoxy)sulfonic acid	Organic acids	C27H30O18S	-	13296.5	9673.5	13906.8	6565.21	60.96	129.79	1.21906	0.0237078	0.140621	5.45841	2.44848	up
1-[3-(3,7-dimethylocta-2,6-dien-1-yl)-2,4,6-trihydroxyphenyl]-3-(3-hydroxyphenyl)propan-1-one	Others	C25H30O5	-	4754.69	2498.92	9333.27	2572.03	1309.06	1611.32	1.20958	0.203951	0.465617	3.01996	1.59453	up
N-Acetyl Cholecystokinin,CCK (26-31),Non-Sulfated	Cholines	C38H50N8O10S2	-	14959	8183.28	1132.4	40229.3	50220.1	39856.1	1.2794	0.00275835	0.0520472	0.186291	-2.42437	down
13'-Carboxy-alpha-tocotrienol	Alcohols	C29H42O4	-	20826.2	18509	17662.9	47634.9	56020.7	60932.4	1.56648	0.00849527	0.0842464	0.346308	-1.52987	down
[2,3,5-Trihydroxy-6-(hydroxymethyl)oxan-4-yl] 3,4,5-trihydroxybenzoate	Benzene and substituted derivatives	C13H16O10	-	9201.17	3401.38	3870.85	856.02	2226.71	1193.33	1.33956	0.154933	0.405558	3.85247	1.94578	up
6-(2,4-dihydroxyphenyl)-2-{4-[(E)-2-(2,4-dihydroxyphenyl)ethenyl]-2,6-dihydroxyphenyl}-4-methylcyclohex-3-ene-1-carboxylic acid	Organic acids	C28H26O8	-	235391	204602	218009	51195.4	95297.6	61544.4	1.51122	0.00135365	0.0404386	3.1629	1.66125	up
({5-hydroxy-8-methyl-2-oxo-4-phenyl-2H,8H-pyrano[2,3-f]chromen-8-yl}methoxy)sulfonic acid	Organic acids	C20H16O8S	-	32853.7	34800.8	31986.3	13479.3	14854.2	12576	1.57535	7.3136e-05	0.01291	2.43564	1.2843	up
6-{[6-(3,4-dihydroxy-6-methyl-5-oxooxan-2-yl)-2-(3,4-dihydroxyphenyl)-7-hydroxy-4-oxo-4H-chromen-5-yl]oxy}-3,4,5-trihydroxyoxane-2-carboxylic acid	Organic acids	C27H26O16	-	12152.4	4146.56	9535.17	23500.6	21924.7	21074.3	1.34431	0.0214864	0.134496	0.388485	-1.36407	down
5,7-dihydroxy-3-[3-hydroxy-4-methoxy-5-(3-methylbut-2-en-1-yl)phenyl]-8-(3-methylbut-2-en-1-yl)-4H-chromen-4-one	Ketone compounds	C26H28O6	-	14854.5	4887.38	4476.34	2943.88	1704.03	1463.41	1.30186	0.215539	0.479422	3.96285	1.98654	up
3-(2,4-dihydroxyphenyl)-1-{3-[5-(2,4-dihydroxyphenyl)-3-methyl-6-{2,4,5-trihydroxy-3-[(1E)-3-methylbut-1-en-1-yl]benzoyl}cyclohex-2-en-1-yl]-2,4-dihydroxyphenyl}propan-1-one	Benzene and substituted derivatives	C40H40O11	-	605531	705834	720358	239875	248238	131147	1.4941	0.000844643	0.0331431	3.28088	1.71408	up
CID 131839423	Organic acids	C15H14O9	-	38366.3	35444.1	40204.1	15341.2	11488.2	12850.1	1.5664	0.000201277	0.0210155	2.87339	1.52275	up
Abyssinone VI	Ketone compounds	C25H28O4	-	22991.7	21537.3	15261.2	7913.6	12230.2	4011.81	1.28929	0.0240146	0.141114	2.47521	1.30755	up
cis-5,6-Dihydroxy-4-isopropylcyclohexa-1,3-dienecarboxylic acid	Organic acids	C10H14O4	-	3790.42	2979.05	2608.33	776.52	2531.87	969.74	1.21553	0.0721285	0.26597	2.19203	1.13227	up
2-(2,4-dihydroxyphenyl)-3-(3,7-dimethylocta-2,6-dien-1-yl)-6-[(3,3-dimethyloxiran-2-yl)methyl]-5,7-dihydroxy-3,4-dihydro-2H-1-benzopyran-4-one	Others	C30H36O7	-	41192.8	47822.4	47167.3	90317.4	110549	103242	1.56168	0.00588082	0.072015	0.447809	-1.15905	down
Tyr-Pro-Lys	Amino acids and derivatives	C20H30N4O5	-	27214.2	39783	46901.8	13261.2	21896.1	18842.3	1.36746	0.0567765	0.231566	2.10926	1.07674	up
{[12-(6,11-dihydroxy-2,2,5-trimethyl-10-oxo-3,4,5,10-tetrahydro-2H-1-oxa-5-azatetraphen-4-yl)-6,11-dihydroxy-2,5-dimethyl-10-oxo-5,10-dihydro-2H-1-oxa-5-azatetraphen-2-yl]methoxy}sulfonic acid	Organic acids	C38H34N2O12S	-	26070.9	34224.1	32683.8	6077.73	8623.27	5141.58	1.54757	0.00451185	0.0654527	4.68582	2.2283	up
6-({5,7-dihydroxy-4-oxo-2-phenyl-8-[3,4,5-trihydroxy-6-(hydroxymethyl)oxan-2-yl]-4H-chromen-6-yl}oxy)-3,4,5-trihydroxyoxane-2-carboxylic acid	Organic acids	C27H28O16	-	96424	79390.4	85942.2	3998.82	3486.79	4636.21	1.58668	0.00341525	0.0581911	21.5938	4.43255	up
6-(2,4-Dihydroxyphenoxy)-3,4,5-trihydroxyoxane-2-carboxylic acid	Organic acids	C12H14O9	-	48604.6	42823.5	42450.6	5021.58	11568.8	8712.12	1.52568	0.000195308	0.0210155	5.29113	2.40358	up
3-(3,7-dimethylocta-2,6-dien-1-yl)-5,7-dihydroxy-6-(3-methylbut-2-en-1-yl)-2-(2,4,5-trihydroxyphenyl)-4H-chromen-4-one	Others	C30H34O7	-	26261.4	21758.3	19984.6	5351.3	9879.71	6143.43	1.50061	0.00344974	0.058197	3.18157	1.66974	up
1-hexadecanoyl-2-(9Z,12Z-octadecadienoyl)-sn-glycero-3-phospho-D-myo-inositol	PI	C43H79O13P	-	24901.7	26489.4	18438.8	713526	411470	93141.4	1.43867	0.166041	0.419843	0.0573251	-4.12469	down
1-Palmitoylglycerol 3-phosphate	Glycerol ester	C19H39O7P	-	17805	30129.9	39974	11877.7	11041.7	12798.4	1.38363	0.112361	0.336609	2.46121	1.29937	up
{[4-(6,11-dihydroxy-2,2,5-trimethyl-10-oxo-5,10-dihydro-2H-1-oxa-5-azatetraphen-12-yl)-6,11-dihydroxy-2,5-dimethyl-10-oxo-3,4,5,10-tetrahydro-2H-1-oxa-5-azatetraphen-2-yl]methoxy}sulfonic acid	Organic acids	C38H34N2O12S	-	31250.5	50856.1	41907.5	7249.3	14006	10452.2	1.50098	0.0227173	0.139186	3.91118	1.9676	up
[5,7-dihydroxy-4-oxo-2-(2,3,4,5-tetrahydroxyphenyl)-3,4-dihydro-2H-1-benzopyran-3-yl]oxidanesulfonic acid	Organic acids	C15H12O12S	-	350.95	2383.87	1822.81	223.03	64.01	772.61	1.05823	0.185797	0.446669	4.30107	2.1047	up
2-[(2E)-3,7-dimethylocta-2,6-dienyl]-5-hydroxy-6-[hydroxy(phenyl)methylidene]-2,4-bis(3-methylbut-2-enyl)cyclohex-4-ene-1,3-dione	Ketone compounds	C33H42O4	-	62816	72456.2	62682.3	34489	8306.98	41623.1	1.15339	0.0536061	0.224657	2.3449	1.22953	up
Tyr-Glu-Lys	Amino acids and derivatives	C20H30N4O7	-	216831	242448	407358	72212.5	73451.5	100444	1.49777	0.0709133	0.263634	3.52137	1.81614	up
Cannabisin G	Lignans	C36H36N2O8	-	193701	158885	187094	77238.8	101461	71654.5	1.5118	0.00257292	0.0520072	2.15567	1.10813	up
[4-(5,7-dihydroxy-4-oxo-3,4-dihydro-2H-1-benzopyran-2-yl)-5-hydroxy-9,13,13-trimethyl-8-oxatetracyclo[7.4.1.0(2),.0(1)(2),(1)]tetradeca-2(7),3,5-trien-10-yl]oxidanesulfonic acid	Organic acids	C25H26O10S	-	2510.18	5047.95	6548.17	736.61	1355.54	1197.36	1.4305	0.0888364	0.296323	4.28827	2.1004	up
boeravinone F	Ketone compounds	C17H10O7	-	17298.3	10635.4	14139.8	2345.07	2387.61	1145.86	1.52641	0.0207173	0.13203	7.15714	2.83938	up
His-Asp-Lys	Amino acids and derivatives	C16H26N6O6	-	39843	33564.2	43446.9	73416.7	85083.4	96649.4	1.52704	0.0107278	0.0937457	0.457983	-1.12663	down
6,11-dihydroxy-2,2,5-trimethyl-12-(6,8,11-trihydroxy-2,2,5-trimethyl-10-oxo-3,4,5,10-tetrahydro-2H-1-oxa-5-azatetraphen-4-yl)-5,10-dihydro-2H-1-oxa-5-azatetraphen-10-one	Ketone compounds	C38H34N2O9	-	19768.3	17464.3	23022.7	1160.76	2014.63	1038.81	1.56603	0.00590741	0.072015	14.2982	3.83776	up
[(E)-5-(4-methoxyphenyl)-2-methyl-3-oxopent-4-enyl] hydrogen sulate	Others	C13H16O6S	-	8667.19	8644.63	4395.9	822.37	1819.92	1433.16	1.4803	0.048672	0.212242	5.32646	2.41318	up
6-[3,4-dihydroxy-6-(hydroxymethyl)-5-methoxyoxan-2-yl]-2-(3,4-dihydroxyphenyl)-5,7-dihydroxy-4H-chromen-4-one	Ketone compounds	C22H22O11	-	51999.7	50528.1	70571.2	149270	214870	171204	1.53665	0.0166358	0.118386	0.323341	-1.62887	down
2-(2,4-dihydroxyphenyl)-3-[5-(3,3-dimethyloxiran-2-yl)-3-methylpent-2-en-1-yl]-5,7-dihydroxy-6-(3-methylbut-2-en-1-yl)-4H-chromen-4-one	Others	C30H34O7	-	987.69	4186.85	1110.78	200.3	484.55	113.34	1.34153	0.221551	0.485696	7.87447	2.97718	up
2-(3,4-dihydroxyphenyl)-8-[1-(2,4-dihydroxyphenyl)-2-hydroxy-3-(4-hydroxy-3-methoxyphenyl)propyl]-3,4-dihydro-2H-1-benzopyran-3,5,7-triol	Benzene and substituted derivatives	C31H30O11	-	7918.87	6834.61	9321.6	24528.6	13741.7	34662.2	1.3883	0.112432	0.336609	0.330101	-1.59902	down
8-[3,4,5-trihydroxy-6-(hydroxymethyl)oxan-2-yl]-2-(2,4,5-trihydroxyphenyl)-3,4-dihydro-2H-1-benzopyran-3,5,7-triol	Benzene and substituted derivatives	C21H24O12	-	39605.2	46435.9	41490.7	16873.7	25716.9	18087.5	1.48815	0.00388899	0.0619571	2.10178	1.07161	up
3,4,5-trihydroxy-6-[2-hydroxy-3-(3-hydroxyprop-1-en-1-yl)phenoxy]oxane-2-carboxylic acid	Benzene and substituted derivatives	C15H18O9	-	4032.8	6458.06	3747.74	9164.82	10993.1	14824.8	1.42617	0.0347611	0.174716	0.407019	-1.29683	down
3-(4-hydroxy-3-methoxyphenyl)-1-{2,4,6-trihydroxy-3-[3,4,5-trihydroxy-6-(hydroxymethyl)oxan-2-yl]phenyl}propan-1-one	Ketone compounds	C22H26O11	-	30693	26036.7	29413.1	12767.3	11953.5	12522.3	1.57703	0.00596337	0.0720997	2.31299	1.20976	up
N-Methyl-2,3,7,8-tetramethoxy-5,6-dihydrobenzophenathridine-6-ethanoic acid	Alkaloids	C24H25NO6	-	147371	111126	135514	267007	296340	292575	1.5481	0.00044615	0.0264692	0.460335	-1.11924	down
6-(4,5-dihydroxy-2-{5-hydroxy-7-methoxy-4-oxo-6-[3,4,5-trihydroxy-6-(hydroxymethyl)oxan-2-yl]-4H-chromen-2-yl}phenoxy)-3,4,5-trihydroxyoxane-2-carboxylic acid	Organic acids	C28H30O18	-	15592.5	11571.2	11637.9	24505.6	30079	24687.1	1.51061	0.00526104	0.0683589	0.489477	-1.03069	down
Glu-Tyr-Lys	Amino acids and derivatives	C20H30N4O7	-	205042	421768	456743	204680	75979.8	93868.9	1.2907	0.0760641	0.27469	2.89311	1.53262	up
dTDP-(2R,4S,6S)-4-amino-2,4-dimethyloxan-3-one	Nucleotides and derivatives	C17H26N3O13P2-	-	56248.9	42205	44734.3	18672	20655.9	24546.7	1.52722	0.0154154	0.114505	2.24171	1.1646	up
8-[1-(2,4-dihydroxyphenyl)-3-(3,4-dihydroxyphenyl)-2-hydroxypropyl]-2-(3-hydroxyphenyl)-3,4-dihydro-2H-1-benzopyran-3,5,7-triol	Benzene and substituted derivatives	C30H28O10	-	512.26	1257.11	600.87	2152.29	1078.82	2218.37	1.21046	0.090706	0.300602	0.434948	-1.20109	down
3,4,5-Trihydroxy-6-(2-hydroxyphenoxy)oxane-2-carboxylic acid	Organic acids	C12H14O8	-	326012	607464	330466	33952.4	148171	129573	1.32185	0.0617154	0.243387	4.05504	2.01972	up
9,11-Dihydroxy-3,3-dimethyl-5,10-bis(3-methylbut-2-enyl)pyrano[3,2-a]xanthen-12-one	Ketone compounds	C28H30O5	-	358.69	208.99	1785.78	1584.42	1440.5	2903.82	1.09283	0.157328	0.409769	0.396958	-1.33294	down
3,4,5-trihydroxy-6-{[3,5,7-trihydroxy-2-(4-hydroxy-3-methoxyphenyl)-4-oxo-3,4-dihydro-2H-1-benzopyran-6-yl]oxy}oxane-2-carboxylic acid	Organic acids	C22H22O14	-	9550.55	9196.59	9726.23	760.7	6762.07	2117.87	1.19536	0.0734873	0.268905	2.95347	1.56241	up
Dipentyl phthalate	Lactones	C18H26O4	-	1066.46	2133.05	356.8	7087.75	4653.77	5260.61	1.36376	0.00981319	0.0905975	0.209168	-2.25726	down
3-Oxododecanoic acid	Organic acids	C12H22O3	-	14013.6	12923.5	12245	30236	25597.5	31261.9	1.56039	0.00757132	0.0789887	0.449876	-1.1524	down
2-(2,4-Dihydroxyphenyl)-3-[(3E)-3,7-dimethyl-2,6-octadienyl]-5,7-dihydroxy-3,4-dihydro-2H-1-benzopyran-4-one	Others	C25H28O6	-	13917.9	10298.3	23037.4	3807.15	2164.23	5738.66	1.41681	0.0798603	0.281489	4.03531	2.01268	up
2-[2-(3,7-dimethylocta-2,6-dien-1-yl)-5-hydroxy-3-methoxyphenyl]-1-benzofuran-4,6-diol	Others	C25H28O5	-	49949.1	41967.9	49995.7	12652	15635.1	12016.9	1.5678	0.00224045	0.0491749	3.52106	1.81601	up
5,7-dihydroxy-2-(4-hydroxy-3-methoxyphenyl)-3,6-dimethoxy-3,4-dihydro-2H-1-benzopyran-4-one	Benzene and substituted derivatives	C18H18O8	-	3318.01	4118.94	4708.03	9021.03	11123.3	7729.21	1.50243	0.0215813	0.134708	0.435717	-1.19854	down
[hydroxy-[(2R,3R,4S,5R,6R)-3,4,5-trihydroxy-6-(hydroxymethyl)tetrahydropyran-2-yl]oxy-phosphoryl] [(2Z,6Z,10Z,14Z,18Z,22Z,26Z,30Z,34E,38E)-3,7,11,15,19,23,27,31,35,39,43-undecamethyltetratetraconta-2,6,10,14,18,22,26,30,34,38,42-undecaenyl] hydrogen phosphate	Alcohols	C61H102O12P2	-	4729.05	6757.15	7555.01	1354.11	4429.15	3625.08	1.13597	0.0621639	0.244712	2.02386	1.01711	up
3-{6-[2,4-dihydroxy-3-(3-methylbut-2-en-1-yl)benzoyl]-5-(2,4-dihydroxyphenyl)-3-methylcyclohex-2-en-1-yl}-6-[(E)-2-(2,4-dihydroxyphenyl)ethenyl]benzene-1,2,4-triol	Benzene and substituted derivatives	C39H38O10	-	557.73	8114.53	6343.15	582.91	611.34	639.47	1.0896	0.193999	0.454012	8.1885	3.0336	up
Glu-Ile-Val	Amino acids and derivatives	C16H29N3O6	-	18032.1	15352.8	16982.2	477.24	998.85	864.82	1.57185	0.00168993	0.0433586	21.516	4.42734	up
({8-[2-(2,4-dihydroxyphenyl)-5,7-dihydroxy-6-(3-methylbut-2-en-1-yl)-4-oxo-4H-chromen-3-yl]-2,6-dimethylocta-2,6-dien-4-yl}oxy)sulfonic acid	Others	C30H34O10S	-	15906.1	42812.4	16623.8	13297.6	10715.7	11416.8	1.11249	0.271219	0.536482	2.12651	1.08849	up
3,4,5-trihydroxy-6-[3-[(E)-3-phenylprop-2-enoyl]phenoxy]oxane-2-carboxylic acid	Organic acids	C21H20O8	-	16069.1	18540.5	19142.5	3908.11	5285.67	4859.16	1.56981	0.00159782	0.042097	3.82496	1.93545	up
3-carboxy-2,3-dihydroxypropanoate	Organic acids	C4H6O6	-	14311.2	10761.5	12701.1	21087.3	30312.7	26396	1.48914	0.0259113	0.146598	0.48555	-1.04231	down
6,7-dihydroxy-3-(2,3,6-trihydroxy-4-methoxyphenyl)-3,4-dihydro-2H-1-benzopyran-4-one	Benzene and substituted derivatives	C16H14O8	-	10133.1	11218.5	12964	3723.33	5647.01	3432.04	1.50076	0.00293369	0.0533249	2.68041	1.42245	up
3-(3,7-dimethylocta-2,6-dien-1-yl)-5,7-dihydroxy-6-(3-methylbut-2-en-1-yl)-2-(2,4,5-trihydroxyphenyl)-3,4-dihydro-2H-1-benzopyran-4-one	Others	C30H36O7	-	334558	385911	416480	115096	142975	122773	1.56632	0.00464598	0.0662756	2.98534	1.5779	up
{6-[2-(3,4-dihydroxyphenyl)-5,7-dihydroxy-4-oxo-4H-chromen-8-yl]-4,5-dihydroxyoxan-3-yl}oxidanesulfonic acid	Organic acids	C20H18O13S	-	83373	78865.9	96565.5	31668.3	32929.6	42644.1	1.54472	0.00246294	0.0510281	2.41328	1.27099	up
3,4,5-trihydroxy-6-{[5-hydroxy-2-(4-hydroxyphenyl)-7-methoxy-4-oxo-8-[3,4,5-trihydroxy-6-(hydroxymethyl)oxan-2-yl]-4H-chromen-6-yl]oxy}oxane-2-carboxylic acid	Organic acids	C28H30O17	-	167341	144927	159207	7969.77	6922.17	23947.8	1.52847	8.89793e-05	0.0145432	12.139	3.60157	up
9H-Pyrrolo[1',2':2,3]isoindolo[4,5,6-cd]indol-9-one, 10-acetyl-2,6,6a,7,11a,11b-hexahydro-11-hydroxy-7,7-dimethyl-, (6aR,11aS,11bR)-	Organic acids	C20H20N2O3	-	159464	133900	170343	61400.5	78394.2	71329.7	1.53861	0.00722733	0.0764849	2.19637	1.13512	up
CID 74977687	Ketone compounds	C27H30O15	-	117471	93302.3	127587	306151	435223	360119	1.54792	0.0156883	0.115004	0.307183	-1.70283	down
3,4,5-trihydroxy-6-[2-hydroxy-5-(3-oxobutyl)phenoxy]oxane-2-carboxylic acid	Organic acids	C16H20O9	-	538759	505779	569473	237940	292512	276334	1.55725	0.000425345	0.0264692	2.00054	1.00039	up
1-hexadecanoyl-2-[(Z)-octadec-9-enoyl]-sn-glycero-3-phospho-sn-glycerol 3-phosphate	PG	C40H78O13P2	-	9566.48	8381.57	10679.1	1263.26	1655.93	8952	1.15326	0.147606	0.3924	2.41148	1.26992	up
6-[4-(4-carboxy-2-hydroxybutyl)-2-methoxyphenoxy]-3,4,5-trihydroxyoxane-2-carboxylic acid	Organic acids	C18H24O11	-	28962.6	38225.5	71768.2	123995	145736	158850	1.4396	0.00507354	0.0678566	0.324225	-1.62493	down
Disialyllactose	Saccharides	C34H56N2O27	-	434	444.22	1014.39	125.57	40.65	119.58	1.43711	0.105031	0.324081	6.62215	2.7273	up
(2R,3R,4S,5R,10S)-2,3,4,5-Tetrahydro-2-(4-methoxyphenyl)-3-phenyl-4-[[(2S)-2-(2-methylpropionylamino)pyrrolidine-1-yl]carbonyl]-6-methoxy-2,5-methano-7,8-methylenedioxy-1-benzoxepin-5,10-diol	Amines	C35H38N2O9	-	158784	172595	173443	61695.5	25095.5	42113.9	1.49436	0.00237882	0.0498461	3.91623	1.96947	up
p-(p-(2-Aminoethyl)phenoxy)phenol	Benzene and substituted derivatives	C14H16NO2+	-	308.52	896.26	460.01	271.28	47.17	166.31	1.19216	0.143757	0.386121	3.43426	1.78	up
Glutathione Reducedform	Amino acids and derivatives	C10H17N3O6S	-	260.2	1131.73	703.83	11021.4	11160.8	17017.1	1.52215	0.0230917	0.139848	0.0534642	-4.22528	down
Premithramycin A3'	Benzene and substituted derivatives	C40H50O18	-	7628.01	10811.4	9199.27	941.64	3037.73	4468.15	1.30361	0.00993806	0.090989	3.27181	1.71009	up
Phe-Asn-Ile-Glu	Amino acids and derivatives	C24H35N5O8	-	22431.2	15617.7	18614.9	4175.26	770.52	5043.54	1.3663	0.0044848	0.0653182	5.67244	2.50397	up
3-(3-hydroxyphenyl)-2-phenyl-4-[(E)-2-phenylethenyl]-2,3-dihydro-1-benzofuran-6-ol	Benzene and substituted derivatives	C28H22O3	-	4691.37	16442.7	9693.03	243.78	2563.35	2491.72	1.22061	0.123524	0.353508	5.8177	2.54045	up
PIP(16:0/18:2(9Z,12Z))	PI-P	C43H80O16P2	-	268072	278033	325449	799204	741179	683514	1.57033	0.00118736	0.0384985	0.391904	-1.35143	down
3'-Hydroxyflavanone	Ketone compounds	C15H12O3	-	103411	176138	183362	359422	353873	342352	1.45916	0.0136581	0.106115	0.438509	-1.18932	down
Pallidol 3-glucoside	Benzene and substituted derivatives	C34H32O11	-	2215.65	5149.68	6159.84	8184.6	20122.2	6366.99	1.1078	0.23964	0.503347	0.390069	-1.3582	down
2-amino-4-({1-[(carboxymethyl)-C-hydroxycarbonimidoyl]-2-{[1-hydroxy-3-(4-hydroxy-3-methoxyphenyl)propan-2-yl]sulfanyl}ethyl}-C-hydroxycarbonimidoyl)butanoic acid	Organic acids	C20H29N3O9S	-	243439	204624	233503	10271	9235.02	1762.01	1.51349	0.00182917	0.0444763	32.0465	5.0021	up
Phe-Phe-Trp	Amino acids and derivatives	C29H30N4O4	-	3927.21	4932.45	6386.94	924.89	267.81	912.92	1.4735	0.0185141	0.124547	7.24091	2.85617	up
Thr-Ala-Phe-Val-Glu	Amino acids and derivatives	C26H39N5O9	-	3859.95	5021.42	4284.89	18836.5	17815.6	8637.96	1.45938	0.0791992	0.280053	0.29071	-1.78235	down
Diphthamide	Lactones	C13H24N5O3+	-	5623.89	4554.62	6311.82	30.4	30.4	152	1.55106	0.0084431	0.0839176	77.4922	6.27598	up
(5-Amino-3,4,6-trihydroxyoxan-2-yl)methyl dihydrogen phosphate	Saccharides	C6H14NO8P	-	50305.6	41666.4	50666.1	20403.2	23815.6	17292.3	1.53204	0.00282438	0.0524452	2.3189	1.21344	up
Thr-Asn-Ala-Asp	Amino acids and derivatives	C15H25N5O9	-	131591	112431	55878.1	540581	468171	314383	1.47534	0.0262076	0.147707	0.226659	-2.14141	down
6-[4-(carboxymethyl)-2-[(3,3-dimethyloxiran-2-yl)methyl]-5-hydroxy-3-methoxyphenoxy]-3,4,5-trihydroxyoxane-2-carboxylic acid	Organic acids	C20H26O12	-	40513.8	10549.8	3738.18	29758.6	37275.4	45322.9	1.00631	0.225553	0.488884	0.487748	-1.03579	down
[2-(methoxymethyl)-5-(3,5,7-trihydroxy-3,4-dihydro-2H-1-benzopyran-2-yl)phenyl]oxidanesulfonic acid	Organic acids	C17H18O9S	-	322675	272832	342014	26150.5	32956.5	30095.5	1.58365	0.00494796	0.0676018	10.51	3.39369	up
Asp-Phe-Glu-Lys	Amino acids and derivatives	C24H35N5O9	-	5440.84	3685.71	1525.01	11170.6	7665.42	14396.5	1.3103	0.039817	0.188525	0.320516	-1.64153	down
6-{[3-(6,7-dimethoxy-2H-1,3-benzodioxol-5-yl)prop-2-en-1-yl]oxy}-3,4,5-trihydroxyoxane-2-carboxylic acid	Benzene and substituted derivatives	C18H22O11	-	143270	130822	157774	57973.5	76206.9	51251.3	1.5171	0.00160512	0.042097	2.32897	1.2197	up
N-(4-aminobutyl)-3-[3-methoxy-4-(sulfooxy)phenyl]prop-2-enimidic acid	Organic acids	C14H20N2O6S	-	116805	124878	295442	18230	28238.8	11596.7	1.4916	0.110285	0.33305	9.25033	3.20951	up
3-Hydroxy-2-(2-hydroxypropan-2-yl)-6-(2-methylbut-3-en-2-yl)-2,3-dihydrouro[3,2-g]chromen-7-one	Ketone compounds	C19H22O5	-	148010	128430	153349	66778.6	71495.9	25568.5	1.33155	0.01243	0.101544	2.62317	1.39131	up
{[5-hydroxy-8-methyl-6-(2-methylpropanoyl)-2-oxo-4-phenyl-2H,8H-pyrano[2,3-f]chromen-8-yl]methoxy}sulfonic acid	Organic acids	C24H22O9S	-	312.09	656.01	294.38	2456.97	1136.68	1332.15	1.41728	0.0874954	0.294296	0.256299	-1.9641	down
6-{[12-(6,11-dihydroxy-2,2,5-trimethyl-10-oxo-3,4,5,10-tetrahydro-2H-1-oxa-5-azatetraphen-4-yl)-6,11-dihydroxy-2,2,5-trimethyl-10-oxo-5,10-dihydro-2H-1-oxa-5-azatetraphen-8-yl]oxy}-3,4,5-trihydroxyoxane-2-carboxylic acid	Organic acids	C44H42N2O15	-	62932.9	70780.7	61265.2	46425.9	15153	12998.7	1.29049	0.0567556	0.231566	2.61444	1.3865	up
HoPhe-Met-OH	Lactones	C20H22N2O6S	-	168548	217874	236538	71118.2	68149.8	86900.5	1.54368	0.0166897	0.118386	2.75441	1.46174	up
Dihydrogambogic acid	Organic acids	C38H46O8	-	52238.8	53923.2	76302	355.37	464.82	820.4	1.58003	0.0161313	0.116598	111.219	6.79725	up
Thr-Thr	Amino acids and derivatives	C8H16N2O5	-	18298.3	19490.9	24267.8	33356.2	47322.9	45011.2	1.47733	0.0254487	0.145514	0.493729	-1.01821	down
HoPhe-Asp-OH	Lactones	C19H18N2O8	-	2024.02	7145.21	910.58	178.28	792.68	460.4	1.21602	0.271468	0.536733	7.04212	2.81601	up
3,4,5-trihydroxy-6-{[5-hydroxy-2-(4-hydroxyphenyl)-4-oxo-6,8-bis[3,4,5-trihydroxy-6-(hydroxymethyl)oxan-2-yl]-3,4-dihydro-2H-1-benzopyran-7-yl]oxy}oxane-2-carboxylic acid	Organic acids	C33H40O21	-	106337	69774.6	43299.7	12974	37943.5	33803.9	1.20138	0.118706	0.344047	2.58979	1.37284	up
3,4,5-trihydroxy-6-({7-methoxy-4-oxo-6-[3,4,5-trihydroxy-6-(hydroxymethyl)oxan-2-yl]-2-(2,4,5-trihydroxyphenyl)-4H-chromen-5-yl}oxy)oxane-2-carboxylic acid	Organic acids	C28H30O18	-	609.62	1118.51	3598.54	252.03	608.57	764.49	1.00751	0.312276	0.574004	3.27777	1.71271	up
2-ammonio-3-(5-hydroxy-1H-indol-3-yl)propanoate	Amino acids and derivatives	C11H12N2O3	-	2097.06	766.4	972.92	158.05	53.69	619.75	1.24477	0.122028	0.351049	4.61386	2.20597	up
(2E)-4-[(1S,3aR,12aR,14S)-1-(Methoxycarbonyl)-9-(3-methyl-2-butenyl)-3,3,13,13,14-pentamethyl-8-hydroxy-3,3a,4,5-tetrahydro-10,11-(epoxyethano)-5,7-dioxo-7H-furo[3,4-d]xanthene-1-yl]-2-methyl-2-butenoic acid	Organic acids	C34H40O10	-	23574.3	22932.9	15748.4	4923.79	10042.3	6298.45	1.44765	0.0150749	0.114063	2.92767	1.54975	up
2-(4-methoxy-1-benzofuran-5-yl)-2-oxoacetic acid	Organic acids	C11H8O5	-	9870.91	17582.8	15186.6	44879.7	52781.1	48051.6	1.52859	0.00044491	0.0264692	0.292634	-1.77283	down
Lys-Ile-Arg-Asp	Amino acids and derivatives	C22H42N8O7	-	58472	51379.1	87683.8	8663.22	14035.9	6151.34	1.52005	0.0323355	0.165794	6.84686	2.77544	up
3,4,5-Trihydroxy-6-(2-hydroxy-6-methoxyphenoxy)oxane-2-carboxylic acid	Organic acids	C13H16O9	-	33186.8	33099.4	15439.6	169.44	1590.06	619.41	1.49218	0.0457111	0.204795	34.3543	5.10242	up
Met-Asp-Met	Amino acids and derivatives	C14H25N3O6S2	-	11389.6	10019.8	11952.8	6041.62	3491.04	3387.14	1.47539	0.00456192	0.0655973	2.58225	1.36863	up
3,4,5-Trihydroxy-6-[2-[9-(3-methylbut-2-enoyloxy)-2-oxo-8,9-dihydrouro[2,3-h]chromen-8-yl]propan-2-yloxy]oxane-2-carboxylic acid	Organic acids	C25H28O12	-	36086.7	31290.9	39810.9	15719.5	6273.92	21894.4	1.28014	0.0251673	0.145203	2.44233	1.28826	up
3,4,5-trihydroxy-6-[4-(5-hydroxy-7-methoxy-8-methyl-4-oxo-4H-chromen-3-yl)-2-methoxyphenoxy]oxane-2-carboxylic acid	Organic acids	C24H24O12	-	308084	264582	326588	54977	91670.9	49189.1	1.53469	0.000788438	0.0331431	4.59185	2.19907	up
Nap-Ala-OH	Amino acids and derivatives	C21H18N2O6	-	77580.9	27684.8	43402.1	92870.6	118277	90988.3	1.25219	0.0525628	0.221547	0.492057	-1.0231	down
Ser-Ala-Asn-Asp	Amino acids and derivatives	C14H23N5O9	-	4212.24	17736.7	15127.4	39978.4	37113	71531.8	1.3223	0.0634367	0.247097	0.249465	-2.00309	down
3,4,5-trihydroxy-6-({7-hydroxy-4-oxo-2-phenyl-6,8-bis[3,4,5-trihydroxy-6-(hydroxymethyl)oxan-2-yl]-3,4-dihydro-2H-1-benzopyran-5-yl}oxy)oxane-2-carboxylic acid	Organic acids	C33H40O20	-	17241.2	9384.6	13526.7	30376.1	23519	34409.4	1.40548	0.0180562	0.122858	0.454704	-1.137	down
3,5-Dihydroxy-2-(4-hydroxyphenyl)-7-[(3,4,5-trihydroxy-6-methyltetrahydro-2H-pyran-2-yl)oxy]-4H-1-benzopyran-4-one	Ketone compounds	C21H20O10	-	73644.8	77702.1	144506	27320.9	41180.4	34359.2	1.42985	0.103274	0.322997	2.87625	1.52419	up
Pro-Tyr-Lys	Amino acids and derivatives	C20H30N4O5	-	772.31	1067.46	1604.54	513.76	500.98	443.88	1.40247	0.111847	0.335769	2.36135	1.23961	up
Cys-Pro-Lys	Amino acids and derivatives	C14H26N4O4S1	-	51902.2	61519.9	18591.6	6064.07	1717.92	11085.1	1.3465	0.0954973	0.307388	6.99702	2.80674	up
3-O-Methyl-a-methyldopa	Amino acids and derivatives	C10H13NO4	-	20688.5	15272.7	23274.3	7363.71	10085.4	11564.8	1.41761	0.0319989	0.164582	2.04163	1.02972	up
2',4',6'-Trihydroxy-3',5'-diprenyldihydrochalcone	Ketone compounds	C25H30O4	-	787.64	525.36	793.63	1190.12	2187.02	2041.46	1.41562	0.0614955	0.242737	0.388778	-1.36298	down
3,4,5-Trihydroxy-6-(2-hydroxy-3-methoxyphenoxy)oxane-2-carboxylic acid	Organic acids	C13H16O9	-	64793.3	224380	451539	109854	16184.9	56532.2	1.04918	0.235393	0.498938	4.05713	2.02046	up
CID 131823275	PG	C31H61O10P	-	2902.41	5844.36	2026.06	815.69	2326.96	1603.26	1.07643	0.217425	0.481151	2.26992	1.18264	up
N-Acetyl-leu-leu-tyr	Amino acids and derivatives	C23H35N3O6	-	39214.3	45911.9	50674.6	15433	14899.4	15510.1	1.57392	0.0118556	0.0990702	2.96234	1.56673	up
2,3,4-Trioxycyclopentanone	Ketone compounds	C14H26O4Si	-	50380.7	71980.9	83796.6	26301.3	31326.4	29372.9	1.48604	0.0527903	0.222293	2.36962	1.24465	up
6-{3,5-dihydroxy-2-[3-(3,4,5-trimethoxyphenyl)prop-2-enoyl]phenoxy}-3,4,5-trihydroxyoxane-2-carboxylic acid	Benzene and substituted derivatives	C24H26O13	-	1.20085e+06	1.03021e+06	1.28781e+06	148888	177181	147962	1.58209	0.00494502	0.0676018	7.42331	2.89206	up
[2-(acetyloxy)-2-[6-(2-methylbut-3-en-2-yl)-7-oxo-2H,3H,7H-furo[3,2-g]chromen-2-yl]propoxy]sulfonic acid	Organic acids	C21H24O9S	-	10577.3	4010.77	13283.5	728.18	2193.29	6902.54	1.0576	0.154412	0.405124	2.83709	1.50441	up
3,4,5-trihydroxy-6-[5-methoxy-2-[(Z)-4-methyl-3-oxopent-1-enyl]phenoxy]oxane-2-carboxylic acid	Benzene and substituted derivatives	C19H24O9	-	61573.7	56412.4	71275.7	28032.6	29599.8	24905.9	1.55438	0.00935477	0.0883535	2.29302	1.19725	up
3,4,5-trihydroxy-6-{4-[(1E)-3-oxobut-1-en-1-yl]phenoxy}oxane-2-carboxylic acid	Organic acids	C16H18O8	-	39865.5	42652.2	40172.2	16080.7	18160.8	18554.2	1.57876	4.32798e-05	0.0108747	2.32386	1.21652	up
N-Acetyl-alpha-D-glucosamine 1,6-bisphosphate	Organic acids	C8H17NO12P2	-	9765.08	7829.52	10790.5	573.18	1070.66	1926.93	1.5116	0.00421479	0.0639737	7.9493	2.99083	up
7-Ethyl-10-(4-amino-1-piperidino)carbonyloxycamptothecin	Quinoline alkaloids	C28H30N4O6	-	25599.9	25717.3	30452.9	135442	129793	73656.1	1.52886	0.0482392	0.210563	0.241287	-2.05117	down
3,4,5-trihydroxy-6-{[4-hydroxy-2,5-bis(hydroxymethyl)-2-{[3,4,5-trihydroxy-6-(hydroxymethyl)oxan-2-yl]oxy}oxolan-3-yl]oxy}oxane-2-carboxylic acid	Organic acids	C18H30O17	-	18839	12709.9	20409.1	35933.9	33442.5	36458.5	1.47011	0.00890961	0.0864853	0.490933	-1.0264	down
Thr-Leu-Asp-Glu	Amino acids and derivatives	C19H32N4O10	-	43409.7	61305.8	84224.2	24607.7	22472.5	46584.4	1.23233	0.098336	0.312569	2.01719	1.01235	up
3-[3,4-Dihydroxy-5-(hydroxymethyl)oxolan-2-yl]oxy-5,7-dihydroxy-2-(3-hydroxyphenyl)-2,3-dihydrochromen-4-one	Benzene and substituted derivatives	C20H20O10	-	20327	21682.4	23013.8	6102.91	12735.6	5090.68	1.40083	0.0209744	0.132841	2.71732	1.44219	up
Gln-Asn-Glu-Glu	Amino acids and derivatives	C19H30N6O11	-	5039.73	6962.46	8666.71	1283.77	3167.54	2029.63	1.41505	0.0277017	0.151819	3.18918	1.67319	up
6-(4-Ethyl-2,6-dihydroxyphenoxy)-3,4,5-trihydroxyoxane-2-carboxylic acid	Organic acids	C14H18O9	-	929.19	1287.2	299.66	23370.2	1923.42	3843.81	1.21579	0.324544	0.586012	0.086351	-3.53364	down
Isorhapontin	Heterocyclic compounds	C21H24O9	-	643.37	475.65	253.9	290778	606165	482943	1.58115	0.0376452	0.182462	0.000994952	-9.97309	down
Val-Gln-Met-Met-Thr	Amino acids and derivatives	C24H44N6O8S2	-	54748.5	90183.7	78753.6	23023.3	48988.5	32342.1	1.3163	0.0416461	0.193254	2.14353	1.09999	up
5,7-dihydroxy-2-phenyl-8-[3,4,5-trihydroxy-6-(hydroxymethyl)oxan-2-yl]-3,4-dihydro-2H-1-benzopyran-4-one	Benzene and substituted derivatives	C21H22O9	-	53838.1	62073.9	61168.9	8118.75	9023.37	11436.7	1.57903	0.000939712	0.0357496	6.19622	2.63139	up
Cys-Leu-Lys	Amino acids and derivatives	C15H30N4O4S1	-	122696	93914.5	116022	43046.1	38702.2	38332.9	1.56472	0.0127545	0.102711	2.77007	1.46992	up
Ser-Gln-Asp-Glu	Amino acids and derivatives	C17H27N5O11	-	1246.34	1542.34	3030.04	318.36	1101.86	496.8	1.25391	0.128424	0.361848	3.03529	1.60184	up
6-{[2-(3,4-dihydroxyphenyl)-5-hydroxy-4-oxo-6-[3,4,5-trihydroxy-6-(hydroxymethyl)oxan-2-yl]-8-(3,4,5-trihydroxyoxan-2-yl)-4H-chromen-7-yl]oxy}-3,4,5-trihydroxyoxane-2-carboxylic acid	Organic acids	C32H36O21	-	3753.71	4181.75	9061.85	7041.53	17853.6	10850.6	1.1125	0.178513	0.437787	0.475505	-1.07247	down
Glu-Phe-Lys	Amino acids and derivatives	C20H30N4O6	-	4402.88	5040.87	3518.46	248.49	669.03	2398.43	1.2754	0.0200589	0.130176	3.90905	1.96682	up
Laricitrin 3-glucoside	Flavones	C22H22O13	-	56542.2	55429.8	58784.3	14126.3	11754.8	14724.3	1.5828	5.80358e-06	0.0064028	4.20526	2.07219	up
Deacetoxy(7)-7-oxokhivorinic acid	Organic acids	C27H36O10	-	57863.8	54150.8	58812.2	27880.7	36988.9	19850.6	1.41554	0.0216419	0.134895	2.01636	1.01175	up
3,4,5-Trihydroxy-6-[4-(3-hydroxybutyl)-2-methoxyphenoxy]oxane-2-carboxylic acid	Organic acids	C17H24O9	-	111.3	80.45	23700.4	36611.1	38374.4	53812.4	1.19926	0.0265284	0.148566	0.185501	-2.4305	down
6-(3-{5,7-dihydroxy-3-[(3,4,5-trihydroxyoxan-2-yl)oxy]-5H-chromen-2-yl}phenoxy)-3,4,5-trihydroxyoxane-2-carboxylic acid	Organic acids	C26H27O15	-	1037.31	1331.97	1133	2471.21	4510.6	5583.26	1.46489	0.0791302	0.280033	0.278731	-1.84305	down
Liposidomycin B	Organic acids	C42H67N5O21S	-	2454.61	1252.22	905.67	4405.16	2388.24	3226.86	1.2252	0.0770924	0.276592	0.460317	-1.1193	down
5,7-dihydroxy-6-[3,4,5-trihydroxy-6-(hydroxymethyl)oxan-2-yl]-8-(3,4,5-trihydroxyoxan-2-yl)-2-(2,4,5-trihydroxyphenyl)-4H-chromen-4-one	Ketone compounds	C26H28O16	-	73972	215804	2487.09	1643.37	1701.56	8598.01	1.03369	0.274458	0.538543	24.4716	4.61304	up
3,4,5-trihydroxy-6-({5-hydroxy-4-oxo-2-phenyl-8-[3,4,5-trihydroxy-6-(hydroxymethyl)oxan-2-yl]-4H-chromen-7-yl}oxy)oxane-2-carboxylic acid	Organic acids	C27H28O15	-	397100	372172	417325	968812	1.19401e+06	1.08879e+06	1.57475	0.00699833	0.0756133	0.364925	-1.45433	down
{3-[3-(3,4-dihydroxyphenyl)-3-oxopropyl]-6-hydroxy-2-methoxyphenyl}oxidanesulfonic acid	Organic acids	C16H16O9S	-	2301.79	3057.35	1741.29	46.97	123.33	1411.55	1.22522	0.0356166	0.1772	4.48869	2.16629	up
6-{[3-(3,4-dimethoxyphenyl)-7-methoxy-8-methyl-4-oxo-4H-chromen-5-yl]oxy}-3,4,5-trihydroxyoxane-2-carboxylic acid	Organic acids	C25H26O12	-	22110.5	18840.9	22673	39149.6	48930.8	43822.9	1.54661	0.00724758	0.0765157	0.482356	-1.05183	down
6-{[2-(3,4-dihydroxyphenyl)-7-hydroxy-4-oxo-6-[3,4,5-trihydroxy-6-(hydroxymethyl)oxan-2-yl]-8-(3,4,5-trihydroxyoxan-2-yl)-4H-chromen-5-yl]oxy}-3,4,5-trihydroxyoxane-2-carboxylic acid	Organic acids	C32H36O21	-	1893.6	3506.69	6873.65	1608.61	102.16	330.11	1.25243	0.135484	0.373716	6.01404	2.58834	up
Acetoxy-6-gingerol	Benzene and substituted derivatives	C19H28O5	-	1.72055e+06	1.51138e+06	1.78414e+06	600442	751960	669336	1.56297	0.00162998	0.042097	2.48107	1.31096	up
6-[6-(3,4-Dihydroxy-6-methyl-5-oxooxan-2-yl)-7-hydroxy-2-(4-hydroxy-3-methoxyphenyl)-4-oxochromen-5-yl]oxy-3,4,5-trihydroxyoxane-2-carboxylic acid	Organic acids	C28H28O16	-	45033.3	41790.3	35582.7	81478.5	105501	83149.8	1.53512	0.0152923	0.114505	0.45314	-1.14197	down
6-{[6-(2-carboxyethyl)-5-methoxy-2H-1,3-benzodioxol-4-yl]oxy}-3,4,5-trihydroxyoxane-2-carboxylic acid	Organic acids	C17H20O12	-	24585.5	21915.3	1007.54	60678.9	41241.2	45786.8	1.02773	0.0266851	0.148836	0.321639	-1.63649	down
Epigallocatechin 3,5-digallate	Flavanols	C29H22O15	-	2133.07	137.27	2125.94	80.96	208.5	124.51	1.12008	0.183279	0.444158	10.6198	3.40869	up
6-{[2-(3,4-dihydroxyphenyl)-5-hydroxy-4-oxo-3,6-bis[3,4,5-trihydroxy-6-(hydroxymethyl)oxan-2-yl]-4H-chromen-7-yl]oxy}-3,4,5-trihydroxyoxane-2-carboxylic acid	Organic acids	C33H38O22	-	25639.9	18449.3	26415.7	256136	370072	312112	1.57779	0.0123004	0.100708	0.0751394	-3.73429	down
2,3-Diacetoxy-7,8-epoxy-24,29-dinor-1,3,5-friedelatriene-20-carboxylic acid	Benzene and substituted derivatives	C33H44O7	-	2881.24	2846.53	4385.18	7639.2	5728.16	11929.9	1.36967	0.10091	0.317629	0.399764	-1.32278	down
6-{[6-(2-carboxyeth-1-en-1-yl)-4-methoxy-2H-1,3-benzodioxol-5-yl]oxy}-3,4,5-trihydroxyoxane-2-carboxylic acid	Benzene and substituted derivatives	C17H18O12	-	1402.05	2010.18	2322.36	526.27	880.45	420.01	1.44146	0.0234806	0.140597	3.13927	1.65043	up
6-{[8,8-dimethyl-6-(2-methylpropanoyl)-2-oxo-4-phenyl-2H,8H-pyrano[2,3-f]chromen-5-yl]oxy}-3,4,5-trihydroxyoxane-2-carboxylic acid	Organic acids	C30H30O11	-	12161.4	21127.2	16921.3	11199.2	4977.4	5079.46	1.30954	0.0460506	0.205988	2.36215	1.2401	up
3-(2-Methylbutanoyl)-3',4-di(isovaleryl)sucrose	Lactones	C27H46O14	-	30220	30090	25833.8	91708.6	85013.7	87616.6	1.58104	3.2403e-05	0.0104014	0.325884	-1.61757	down
Albibrissinoside A	Heterocyclic compounds	C29H38O17	-	18941.6	5185.52	12836.8	3438.91	6745.64	6281.84	1.00831	0.22354	0.487315	2.24481	1.16659	up
3,4,5-trihydroxy-6-{4-[(1E)-3-(4-hydroxy-2-methoxyphenyl)prop-1-en-1-yl]phenoxy}oxane-2-carboxylic acid	Organic acids	C22H24O9	-	180773	267777	282240	65216.3	80975.2	68299.8	1.53791	0.0298771	0.158662	3.40708	1.76854	up
3,7,3',4'-tetramethylquercetin 2'-O-beta-D-glucoside	Ketone compounds	C25H28O13	-	27592	56628.2	32181.9	10657	13079.1	18528.1	1.39613	0.103087	0.322642	2.75416	1.46161	up
Trp-HoPhe-OH	Amino acids and derivatives	C27H25N3O6	-	10982.4	11190.9	11171.1	15731.3	39881.6	32248.3	1.34611	0.125494	0.357293	0.379512	-1.39778	down
alpha-1,5-L-Arabinotetraose	Saccharides	C20H34O17	-	2643.57	3230.9	2673.32	1633.95	1282.22	74.06	1.00595	0.0442451	0.201352	2.85857	1.5153	up
3,4,5-trihydroxy-6-[(3-phenyloxiran-2-yl)methoxy]oxane-2-carboxylic acid	Organic acids	C15H18O8	-	3751.16	5219.02	10604.7	3674.85	170.83	2378.38	1.01461	0.153816	0.404286	3.14503	1.65307	up
1-(1,2,3,4,5-Pentahydroxypent-1-yl)-1,2,3,4-tetrahydro-beta-carboline-3-carboxylate	Alkaloids	C17H22N2O7	-	57505.2	57429.6	62048.3	186211	182245	176022	1.58704	4.54477e-05	0.0108747	0.325051	-1.62126	down
3,4,5-trihydroxy-6-{[7-hydroxy-2-(3-hydroxyphenyl)-4-oxo-4H-chromen-5-yl]oxy}oxane-2-carboxylic acid	Organic acids	C21H18O11	-	92503.3	159229	79121.6	9614.14	2559.91	1658.37	1.50519	0.0494897	0.214536	23.9187	4.58007	up
HoPhe-Val-OH	Lactones	C20H22N2O6	-	209811	291138	286166	4314.18	23519	14905.5	1.50752	0.00875201	0.0858528	18.4169	4.20296	up
Scillaren A	Cardiac glycoside	C36H52O13	-	208813	234614	245946	85499.8	97174.6	50863.7	1.48657	0.00127779	0.0399921	2.95187	1.56163	up
N(6)-(dimethylallyl)adenosine 5'-diphosphate	Nucleotides and derivatives	C15H23N5O10P2	-	210.16	58482.7	204.05	58247.5	51203.3	73941.7	1.12793	0.156055	0.40798	0.321152	-1.63867	down
2-[3,4-dihydroxy-5-(3-methylbut-2-en-1-yl)phenyl]-1-[2,4,6-trihydroxy-3-(3-methylbut-2-en-1-yl)phenyl]propan-1-one	Ketone compounds	C25H30O6	-	6909.09	9127.14	3016.47	1823.64	3328.6	3550.69	1.07723	0.185815	0.446669	2.18923	1.13042	up
Met-Gly-Asp	Amino acids and derivatives	C11H19N3O6S1	-	3614.68	3785.7	5428.18	9718.2	15472.2	20004.9	1.47175	0.0635069	0.247139	0.283848	-1.81681	down
10-Deacetyltaxinine B	Lactones	C35H42O10	-	80001.6	71755.9	106333	74722.3	5383.88	5962.1	1.15576	0.114723	0.340008	2.99867	1.58432	up
Tumonoic acid G	Organic acids	C25H43NO7	-	21646	16770.2	20460.9	36845.4	44702	40729	1.5383	0.00266615	0.0520472	0.481508	-1.05437	down
2-[7,8-dihydroxy-2-methyl-2-(4-methylpent-3-en-1-yl)-2H-chromen-6-yl]-5,7-dihydroxy-3,4-dihydro-2H-1-benzopyran-4-one	Benzene and substituted derivatives	C25H26O7	-	125240	132841	147647	25734.8	31893.7	27548.2	1.58007	0.00215915	0.0486138	4.76336	2.25198	up
3,4,5-trihydroxy-6-{[1-(4-methoxyphenyl)-4-methyl-3-oxopentan-2-yl]oxy}oxane-2-carboxylic acid	Organic acids	C19H26O9	-	228251	208962	230492	59043.3	67932.3	62267.4	1.58328	0.00055354	0.0284043	3.52829	1.81897	up
1-Palmitoyl-2-(5-hydroxy-8-oxo-6-octenoyl)-sn-glycero-3-phosphatidylcholine	PC	C32H60NO10P	-	330.52	1111.38	585.43	52.42	183.33	359.01	1.14915	0.162683	0.41646	3.40865	1.7692	up
PS(DiMe(11,3)/MonoMe(11,3))	PS	C45H76NO12P	-	23668.1	13090.3	10937.9	73395.6	21637.1	30742.6	1.139	0.24069	0.504537	0.379219	-1.3989	down
(1R,3R,8R,12S,13R,17R,18Z,20Z,24R,25S,26S)-12-hydroxy-17-[(1R)-1-hydroxyethyl]-5,13,25-trimethylspiro[2,10,16,23-tetraoxatetracyclo[22.2.1.03,8.08,25]heptacosa-4,18,20-triene-26,2'-oxirane]-11,22-dione	Sesquiterpenoids	C29H40O9	-	47768.8	45966.5	57123	21556.3	24917.6	23885.7	1.55521	0.0112861	0.0961494	2.1441	1.10037	up
{[5-({4,5-dihydroxy-2-[4-(7-hydroxy-4-oxo-3,4-dihydro-2H-1-benzopyran-2-yl)phenoxy]-6-(hydroxymethyl)oxan-3-yl}oxy)-3,4-dihydroxyoxolan-3-yl]methoxy}sulfonic acid	Organic acids	C26H30O16S	-	2424.44	957.36	782.4	392.68	626.22	531.19	1.20869	0.234789	0.498136	2.68642	1.42569	up
Pyroglutamylglutaminylarginine	Amino acids and derivatives	C16H27N7O6	-	58105.9	58680.4	60297.8	20635.2	28380.7	20946.4	1.54825	0.00317628	0.0558443	2.53114	1.33979	up
3,4,5-trihydroxy-6-{3-[(1E)-3-oxoprop-1-en-1-yl]phenoxy}oxane-2-carboxylic acid	Organic acids	C15H16O8	-	22069.8	4813.87	9974.21	46092.6	59621.2	59537.8	1.40108	0.00345516	0.058197	0.223041	-2.16462	down
Atractyloside I	Sesquiterpenoids	C27H44O13	-	4550.02	6810.76	7118.85	25866.9	35986.4	33763.1	1.55479	0.0100588	0.0909924	0.193268	-2.37132	down
2-{[5,7-dihydroxy-2-(4-hydroxy-3-methoxyphenyl)-5H-chromen-3-yl]oxy}-6-(hydroxymethyl)oxane-3,4,5-triol	Alcohols	C22H23O11	-	1936.09	4690.18	3332.36	31886.1	16670.1	35100.7	1.50835	0.047154	0.208717	0.119041	-3.07047	down
PC(22:5(7Z,10Z,13Z,16Z,19Z)/20:4(5Z,8Z,11Z,14Z))	PC	C50H82NO8P	-	4654.79	1149.29	17414.3	33874.2	21543.9	13883.9	1.09384	0.116489	0.342026	0.335032	-1.57763	down
Acetoxy-8-gingerol	Benzene and substituted derivatives	C21H32O5	-	82912.3	63071.2	92326.2	17297.1	20963.6	21750.7	1.56044	0.0183573	0.12387	3.97107	1.98953	up
({8-[2-(2,4-dihydroxyphenyl)-5,7-dihydroxy-6-(3-methylbut-2-en-1-yl)-4-oxo-3,4-dihydro-2H-1-benzopyran-3-yl]-2,6-dimethylocta-2,6-dien-4-yl}oxy)sulfonic acid	Others	C30H36O10S	-	66224.9	67303.8	49971	174488	186123	181414	1.56403	0.000204774	0.0210155	0.338545	-1.56258	down
5,8,14-Eicosatrienoic acid, 11,12-dihydroxy-, (5Z,8Z,14Z)-	Free fatty acids	C20H34O4	-	6214.79	4422.6	1933.08	117.18	1475.03	606.01	1.24578	0.0970079	0.310439	5.71848	2.51563	up
S-Adenosylhomocysteine-d4	Nucleotides and derivatives	C14H16D4N6O5S	-	9396.49	10052.8	17313.1	5991.6	6932.62	1972.3	1.17947	0.0834192	0.287152	2.46785	1.30325	up
3,4,6-trihydroxy-5-oxo-1-(3,5,7-trihydroxy-3,4-dihydro-2H-chromen-2-yl)benzo[7]annulene-8-carboxylic acid	Proanthocyanidins	C21H16O10	-	25852.3	21005.3	27961.9	3847.58	9359.5	7049.48	1.47244	0.0027631	0.0520472	3.6936	1.88503	up
8-(1-hydroxy-2-{[(2E)-3-(4-hydroxyphenyl)prop-2-enoyl]oxy}propan-2-yl)-2-oxo-2H,8H,9H-furo[2,3-h]chromen-9-yl 3-methylbut-2-enoate	Lactones	C28H26O9	-	10046.2	5210.81	11596.2	2532.41	4051.38	3735.49	1.35093	0.0959139	0.308481	2.60224	1.37975	up
3,4,5-trihydroxy-6-{4-[3-(5-hydroxy-2,2-dimethyl-2H-chromen-6-yl)prop-2-enoyl]phenoxy}oxane-2-carboxylic acid	Benzene and substituted derivatives	C26H26O10	-	286550	259263	358541	199.38	424635	1004.65	1.05695	0.376482	0.626713	2.1237	1.08658	up
Nap-Gly-OH	Amino acids and derivatives	C20H16N2O6	-	58644.7	32848.4	13549.1	1403.46	3335.09	2130.78	1.48587	0.128917	0.362172	15.2915	3.93466	up
Pgp(16:1(9Z)/20:4(5Z,8Z,11Z,14Z))	PG-P	C42H74O13P2	-	694.1	1210.49	315.06	1262.44	2490.24	1397.93	1.15769	0.114932	0.34017	0.430949	-1.21441	down
3,4,5-trihydroxy-6-[(4-hydroxybutanoyl)oxy]oxane-2-carboxylic acid	Organic acids	C10H16O9	-	19900.7	15821.1	17807.4	75571	58269.1	55915	1.56376	0.0154819	0.114505	0.282097	-1.82574	down
(2S,3R,4R,5R,6S)-2-[(2S,3R,4S,5S,6R)-4,5-dihydroxy-2-[4-[3-(4-hydroxy-3,5-dimethoxyphenyl)-1,3,3a,4,6,6a-hexahydrofuro[3,4-c]furan-6-yl]-2,6-dimethoxyphenoxy]-6-(hydroxymethyl)oxan-3-yl]oxy-6-methyloxane-3,4,5-triol	Lignans	C34H46O17	-	12502.7	10133.7	11794.9	3586.67	1362.81	347.96	1.35489	0.00173954	0.0436171	6.4996	2.70035	up
6-{[6-(5,7-dihydroxy-4-oxo-3,4-dihydro-2H-1-benzopyran-2-yl)-2-[2-(3,3-dimethyloxiran-2-yl)ethyl]-2-methyl-2H-chromen-7-yl]oxy}-3,4,5-trihydroxyoxane-2-carboxylic acid	Organic acids	C31H34O13	-	27084.4	27600.6	39278.6	1038	6257.84	2998.3	1.45343	0.0114603	0.0970715	9.12786	3.19028	up
Arachidonoyl-1-thioglycerol	Others	C23H38O3S	-	34045.4	47302.4	43422.8	6507.15	18261.9	15548.7	1.39025	0.00622522	0.0723462	3.09468	1.62979	up
10-Formyl-THF-L-glutamate	Others	C25H30N8O10	-	17137.8	28449.7	3197.35	1008.59	1632.04	1781.07	1.3303	0.180028	0.439417	11.033	3.46376	up
[(2-{2-[2-(2,4-dihydroxyphenyl)-5,7-dihydroxy-6-(3-methylbut-2-en-1-yl)-4-oxo-4H-chromen-3-yl]ethylidene}-6-methylhept-5-en-1-yl)oxy]sulfonic acid	Organic acids	C30H34O10S	-	3263.07	3797.96	9463.84	697.48	2798.13	718.42	1.25401	0.164733	0.418481	3.92139	1.97137	up
D-Alanyl-alanyl-poly(glycerolphosphate)	Amino acids and derivatives	C9H19N2O8P	-	16123.7	12582	23009.8	31200.9	95418.6	33032.6	1.25139	0.22863	0.490963	0.323926	-1.62627	down
{4-[3-(5-hydroxy-2,2-dimethyl-2H-chromen-6-yl)propanoyl]phenyl}oxidanesulfonic acid	Organic acids	C20H20O7S	-	3001.04	619.78	3249.82	302.12	285.51	389.76	1.34502	0.14363	0.386017	7.02958	2.81344	up
Aloinoside A	Benzene and substituted derivatives	C27H32O13	-	20251.1	12456	14640.8	40253.3	51412.3	46436.6	1.5248	0.00233802	0.0498439	0.342846	-1.54437	down
6-[4-(5,7-dihydroxy-4-oxo-3,4-dihydro-2H-1-benzopyran-2-yl)-2-(3,7-dimethylocta-2,6-dien-1-yl)-5-hydroxyphenoxy]-3,4,5-trihydroxyoxane-2-carboxylic acid	Benzene and substituted derivatives	C31H36O12	-	15988	8521.73	55869.7	374.21	1430.24	2896.83	1.38075	0.228	0.490811	17.0973	4.0957	up
6-(4-{8-[4,5-dihydroxy-6-(hydroxymethyl)-3-[(3,4,5-trihydroxy-6-methyloxan-2-yl)oxy]oxan-2-yl]-5,7-dihydroxy-4-oxo-3,4-dihydro-2H-1-benzopyran-2-yl}phenoxy)-3,4,5-trihydroxyoxane-2-carboxylic acid	Organic acids	C33H40O20	-	15029.6	12684.4	16956.4	25672.2	36981.8	29103	1.48714	0.0306527	0.160612	0.486834	-1.0385	down
3,4,5-Trihydroxy-6-[5-hydroxy-4-oxo-2-phenyl-6-[3,4,5-trihydroxy-6-(hydroxymethyl)oxan-2-yl]chromen-7-yl]oxyoxane-2-carboxylic acid	Organic acids	C27H28O15	-	22632.2	16450.3	27711.9	1471.83	1070.71	1179.04	1.57715	0.0230302	0.139848	17.9479	4.16574	up
L-seryl-adenylate	Nucleotides and derivatives	C13H19N6O9P	-	1086.33	663.34	331.35	13412.2	6076.26	1365.13	1.28751	0.215759	0.479669	0.0997917	-3.32494	down
Thiomorpholine 3-carboxylate	Organic acids	C5H9NO2S	-	5107.05	11827.1	6771.19	1350.88	2921.34	1634.85	1.42334	0.091804	0.301548	4.01305	2.0047	up
6-{[2-(2,4-dihydroxyphenyl)-3-[5-(3,3-dimethyloxiran-2-yl)-3-methylpent-2-en-1-yl]-4-oxo-4H-chromen-7-yl]oxy}-3,4,5-trihydroxyoxane-2-carboxylic acid	Organic acids	C31H34O12	-	734220	683837	813271	234301	292009	248398	1.56875	0.00180102	0.0444763	2.88022	1.52618	up
Flavone base + 3O, O-HexA, C-Hex, C-Hex	Organic acids	C33H38O21	-	4528.96	2924.32	610.31	405.45	346.15	291.24	1.30107	0.175785	0.434102	7.73234	2.9509	up
dTDP-alpha-D-mycaminose	Nucleotides and derivatives	C18H31N3O14P2	-	35664.7	4679.06	36121.2	698.51	6618.91	3417.28	1.14556	0.166752	0.420958	7.12316	2.83252	up
9-Hydroxy-5b,8,11a-trimethyl-1-prop-1-en-2-yl-1,2,3,4,5,6,7,7a,9,10,11,11b,12,13,13a,13b-hexadecahydrocyclopenta[a]chrysene-3a,5a,8-tricarboxylic acid	Organic acids	C30H44O7	-	52020.7	53939.8	41953.4	2306.96	4328.08	58951.6	1.0664	0.275264	0.539424	2.25524	1.17328	up
