# Supplementary material for: Foliar Nano-Selenium Modulates Metabolic and Antioxidant Responses in Alfalfa (Medicago sativa L.): Integration of Pot and Field Evidence
Source: Int J Mol Sci. 2025 Sep 16;26(18):9013. doi: 10.3390/ijms26189013 (PMC12469622; doi:10.3390/ijms26189013)
Supplement: Supplementary file 1 [file ijms-26-09013-s001.zip › Supplementary Table S8 for Top 10 abundant microbial.xlsx]

## Sheet: Phylum-level
Taxonomy	CK1	CK2	CK3	S1	S2	S3
p__Planctomycetota	0.0195726	0.0221693	0.0210737	0.0231796	0.0164513	0.0189551
p__Cyanobacteria	0.0248399	0.0378307	0.0535084	0.0487864	0.0381966	0.0549933
p__Actinobacteriota	0.0228647	0.0231217	0.0246056	0.018932	0.0167359	0.0214123
p__Gemmatimonadota	0.0310648	0.0342328	0.0326701	0.0262743	0.0218592	0.0226408
p__Myxococcota	0.0281319	0.0372487	0.0363198	0.0292476	0.0404736	0.0392558
Others	0.0348956	0.0394709	0.0417942	0.0408981	0.0282917	0.03323
p__unidentified_Bacteria	0.0393248	0.0387302	0.0357311	0.0489684	0.037115	0.0378518
p__Acidobacteriota	0.0601544	0.0671958	0.0633388	0.0577063	0.0527694	0.0570409
p__Bacteroidota	0.107141	0.085291	0.0910054	0.0878641	0.102636	0.0985199
p__Actinobacteria	0.165499	0.187513	0.160054	0.20716	0.195082	0.186041
p__Proteobacteria	0.466511	0.427196	0.439899	0.410983	0.45039	0.430059

## Sheet: Genus-level
Taxonomy	CK1	CK2	CK3	S1	S2	S3
g__Devosia	0.01239	0.0133333	0.0133035	0.0144417	0.0115558	0.0138653
g__Ramlibacter	0.0130484	0.0150265	0.0128915	0.0169296	0.0146297	0.0196572
g__Pseudoxanthomonas	0.0167594	0.0160847	0.0159524	0.00995146	0.0299994	0.0137483
g__Microvirga	0.0201712	0.0183598	0.020073	0.017051	0.0154836	0.0134558
g__Luteimonas	0.0109535	0.0108995	0.0124794	0.0145024	0.0185575	0.0198327
g__Pseudonocardia	0.0137068	0.0153968	0.0143042	0.0262136	0.0260147	0.0259755
g__Actinoplanes	0.0107739	0.0149735	0.0151283	0.0383495	0.0442876	0.0430001
g__Sphingomonas	0.077273	0.0330159	0.0342006	0.0226942	0.0218022	0.0229334
g__Pseudarthrobacter	0.058658	0.0632804	0.0498587	0.0403519	0.0232254	0.0274381
g__Skermanella	0.0427366	0.0446561	0.0548623	0.0558859	0.0478739	0.0508395
Others	0.723529	0.754974	0.756946	0.743629	0.74657	0.749254
